# Supplementary material for: Purifying selection drives distinctive arsenic metabolism pathways in prokaryotic and eukaryotic microbes
Source: ISME Commun. 2024 Aug 20;4(1):ycae106. doi: 10.1093/ismeco/ycae106 (PMC11370035; doi:10.1093/ismeco/ycae106)
Supplement: Dataset_S1_ycae106 [file dataset_s1_ycae106.xlsx]

## Sheet: S1
S1. Species Taxonomy of 670 Genomes
Number	Assembly_accession	Phylogenetic tree_ID	Taxid ID	Species taxonomy
1	GCF_016065055.1	GCF_016065055.1_ASM1606505v1_protein	1198301	cellular organisms_Archaea_Euryarchaeota_Stenosarchaea group_Halobacteria_Halobacteriales_Haloarculaceae_Halosimplex_Halosimplex litoreum_
2	GCF_009789175.1	GCF_009789175.1_ASM978917v1_protein	1710541	cellular organisms_Archaea_Euryarchaeota_Stenosarchaea group_Halobacteria_Halobacteriales_Halobacteriales incertae sedis_Salinibaculum_Salinibaculum litoreum_
3	GCF_014635105.1	GCF_014635105.1_ASM1463510v1_protein	255616	cellular organisms_Archaea_Euryarchaeota_Stenosarchaea group_Halobacteria_Haloferacales_Haloferacaceae_Haloferax_Haloferax sulfurifontis_
4	GCF_009176545.1	GCF_009176545.1_ASM917654v1_protein	1364937	cellular organisms_Archaea_Euryarchaeota_Stenosarchaea group_Halobacteria_Haloferacales_Halorubraceae_Salinigranum_Salinigranum salinum_
5	GCF_002952775.1	GCF_002952775.1_ASM295277v1_protein	2055893	cellular organisms_Archaea_Euryarchaeota_Stenosarchaea group_Halobacteria_Haloferacales_Haloferacales incertae sedis_Halalkaliarchaeum_Halalkaliarchaeum desulfuricum_
6	GCF_014647475.1	GCF_014647475.1_ASM1464747v1_protein	1383812	cellular organisms_Archaea_Euryarchaeota_Stenosarchaea group_Halobacteria_Halobacteriales_Halobacteriaceae_Halocalculus_Halocalculus aciditolerans_
7	GCF_009900715.1	GCF_009900715.1_ASM990071v1_protein	2162894	cellular organisms_Archaea_Euryarchaeota_Stenosarchaea group_Halobacteria_Halobacteriales_Halococcaceae_Halococcus_Halococcus salsus_
8	GCF_000993805.1	GCF_000993805.1_ASM99380v1_protein	1550241	cellular organisms_Archaea_TACK group_Crenarchaeota_Thermoprotei_Thermoproteales_Thermofilaceae_Thermofilum_Thermofilum uzonense_
9	GCF_013340765.1	GCF_013340765.1_NAS2_1.0_protein	1874277	cellular organisms_Archaea_TACK group_Thaumarchaeota_Conexivisphaeria_Conexivisphaerales_Conexivisphaeraceae_Conexivisphaera_Conexivisphaera calida_
10	GCF_014648235.1	GCF_014648235.1_ASM1464823v1_protein	1670455	cellular organisms_Archaea_TACK group_Crenarchaeota_Thermoprotei_Sulfolobales_Sulfolobaceae_Sulfodiicoccus_Sulfodiicoccus acidiphilus_
11	GCF_014646535.1	GCF_014646535.1_ASM1464653v1_protein	62609	cellular organisms_Archaea_TACK group_Crenarchaeota_Thermoprotei_Thermoproteales_Thermoproteaceae_Thermocladium_Thermocladium modestius_
12	GCF_001481685.1	GCF_001481685.1_ASM148168v1_protein	940295	cellular organisms_Archaea_TACK group_Crenarchaeota_Thermoprotei_Desulfurococcales_Desulfurococcaceae_Ignicoccus_Ignicoccus islandicus_Ignicoccus islandicus DSM 13165
13	GCF_001462395.1	GCF_001462395.1_ASM146239v1_protein	2309	cellular organisms_Archaea_TACK group_Crenarchaeota_Thermoprotei_Desulfurococcales_Pyrodictiaceae_Pyrodictium_Pyrodictium occultum_
14	GCF_000258425.1	GCF_000258425.1_ASM25842v1_protein	1163730	cellular organisms_Archaea_TACK group_Crenarchaeota_Thermoprotei_Fervidicoccales_Fervidicoccaceae_Fervidicoccus_Fervidicoccus fontis_Fervidicoccus fontis Kam940
15	GCF_000317795.1	GCF_000317795.1_ASM31779v1_protein	1056495	cellular organisms_Archaea_TACK group_Crenarchaeota_Thermoprotei_Acidilobales_Caldisphaeraceae_Caldisphaera_Caldisphaera lagunensis_Caldisphaera lagunensis DSM 15908
16	GCF_000144915.1	GCF_000144915.1_ASM14491v1_protein	666510	cellular organisms_Archaea_TACK group_Crenarchaeota_Thermoprotei_Acidilobales_Acidilobaceae_Acidilobus_Acidilobus saccharovorans_Acidilobus saccharovorans 345-15
17	GCF_900090055.1	GCF_900090055.1_C.divulgatum_PM4_protein	1673428	cellular organisms_Archaea_Euryarchaeota_Diaforarchaea group_Thermoplasmata_Thermoplasmatales_Cuniculiplasmataceae_Cuniculiplasma_Cuniculiplasma divulgatum_
18	GCF_014646795.1	GCF_014646795.1_ASM1464679v1_protein	399579	cellular organisms_Archaea_Euryarchaeota_Diaforarchaea group_Thermoplasmata_Thermoplasmatales_Thermoplasmatales incertae sedis_Thermogymnomonas_Thermogymnomonas acidicola_
19	GCF_900176435.1	GCF_900176435.1_IMG-taxon_2579779151_annotated_assembly_protein	1122961	cellular organisms_Archaea_Euryarchaeota_Diaforarchaea group_Thermoplasmata_Thermoplasmatales_Picrophilaceae_Picrophilus_Picrophilus oshimae_Picrophilus oshimae DSM 9789
20	GCF_002078355.1	GCF_002078355.1_ASM207835v1_protein	74969	cellular organisms_Archaea_Euryarchaeota_Diaforarchaea group_Thermoplasmata_Thermoplasmatales_Ferroplasmaceae_Ferroplasma_Ferroplasma acidiphilum_
21	GCF_000011185.1	GCF_000011185.1_ASM1118v1_protein	273116	cellular organisms_Archaea_Euryarchaeota_Diaforarchaea group_Thermoplasmata_Thermoplasmatales_Thermoplasmataceae_Thermoplasma_Thermoplasma volcanium_Thermoplasma volcanium GSS1
22	GCF_000308215.1	GCF_000308215.1_ASM30821v1_protein	1175296	cellular organisms_Archaea_Euryarchaeota_Diaforarchaea group_Thermoplasmata_Methanomassiliicoccales_Methanomassiliicoccaceae_Methanomassiliicoccus_Methanomassiliicoccus luminyensis_Methanomassiliicoccus luminyensis B10
23	GCF_002287215.1	GCF_002287215.1_ASM228721v1_protein	2193	cellular organisms_Archaea_Euryarchaeota_Stenosarchaea group_Methanomicrobia_Methanomicrobiales_Methanocorpusculaceae_Methanocorpusculum_Methanocorpusculum parvum_
24	GCF_003173335.1	GCF_003173335.1_ASM317333v1_protein	1277351	cellular organisms_Archaea_Euryarchaeota_Stenosarchaea group_Methanomicrobia_Methanomicrobiales_Methanospirillaceae_Methanospirillum_Methanospirillum stamsii_
25	GCF_013377755.1	GCF_013377755.1_ASM1337775v1_protein	81417	cellular organisms_Archaea_Euryarchaeota_Stenosarchaea group_Methanomicrobia_Methanomicrobiales_Methanomicrobiaceae_Methanofollis_Methanofollis tationis_
26	GCF_000327485.1	GCF_000327485.1_ASM32748v1_protein	593750	cellular organisms_Archaea_Euryarchaeota_Stenosarchaea group_Methanomicrobia_Methanomicrobiales_Methanoregulaceae_Methanoregula_Methanoregula formicica_Methanoregula formicica SMSP
27	GCF_008245085.1	GCF_008245085.1_ASM824508v1_protein	186497	cellular organisms_Archaea_Euryarchaeota_Thermococci_Thermococcales_Thermococcaceae_Pyrococcus_Pyrococcus furiosus_Pyrococcus furiosus DSM 3638_
28	GCF_002153915.1	GCF_002153915.1_ASM215391v1_protein	1927129	cellular organisms_Archaea_Euryarchaeota_Methanonatronarchaeia_Methanonatronarchaeales_Methanonatronarchaeaceae_Methanonatronarchaeum_Methanonatronarchaeum thermophilum__
29	GCF_001006045.1	GCF_001006045.1_ASM100604v1_protein	113653	cellular organisms_Archaea_Euryarchaeota_Archaeoglobi_Archaeoglobales_Archaeoglobaceae_Geoglobus_Geoglobus ahangari__
30	GCF_000251105.1	GCF_000251105.1_ASM25110v1_protein	1041930	cellular organisms_Archaea_Euryarchaeota_Stenosarchaea group_Methanomicrobia_Methanocellales_Methanocellaceae_Methanocella_Methanocella conradii_Methanocella conradii HZ254
31	GCF_013388255.1	GCF_013388255.1_ASM1338825v1_protein	536044	cellular organisms_Archaea_Euryarchaeota_Stenosarchaea group_Methanomicrobia_Methanosarcinales_Methanosarcinaceae_Methanolobus_Methanolobus zinderi_
32	GCF_000711905.1	GCF_000711905.1_ASM71190v1_protein	1122233	cellular organisms_Archaea_Euryarchaeota_Stenosarchaea group_Methanomicrobia_Methanosarcinales_Methermicoccaceae_Methermicoccus_Methermicoccus shengliensis_Methermicoccus shengliensis DSM 18856
33	GCF_000235565.1	GCF_000235565.1_ASM23556v1_protein	1110509	cellular organisms_Archaea_Euryarchaeota_Stenosarchaea group_Methanomicrobia_Methanosarcinales_Methanotrichaceae_Methanothrix_Methanosaeta harundinacea_Methanosaeta harundinacea 6Ac
34	GCF_002945325.1	GCF_002945325.1_ASM294532v1_protein	39152	cellular organisms_Archaea_Euryarchaeota_Methanomada group_Methanococci_Methanococcales_Methanococcaceae_Methanococcus_Methanococcus maripaludis_
35	GCF_004310395.1	GCF_004310395.1_ASM431039v1_protein	2082189	cellular organisms_Archaea_Euryarchaeota_Methanomada group_Methanococci_Methanococcales_Methanococcales incertae sedis_Methanofervidicoccus_Methanofervidicoccus abyssi_
36	GCF_000739065.1	GCF_000739065.1_ASM73906v1_protein	1301915	cellular organisms_Archaea_Euryarchaeota_Methanomada group_Methanococci_Methanococcales_Methanocaldococcaceae_Methanocaldococcus_Methanocaldococcus bathoardescens_
37	GCF_900103415.1	GCF_900103415.1_IMG-taxon_2593339167_annotated_assembly_protein	230361	cellular organisms_Archaea_Euryarchaeota_Methanomada group_Methanobacteria_Methanobacteriales_Methanobacteriaceae_Methanobrevibacter_Methanobrevibacter millerae_
38	GCF_000166095.1	GCF_000166095.1_ASM16609v1_protein	523846	cellular organisms_Archaea_Euryarchaeota_Methanomada group_Methanobacteria_Methanobacteriales_Methanothermaceae_Methanothermus_Methanothermus fervidus_Methanothermus fervidus DSM 2088
39	GCF_000007185.1	GCF_000007185.1_ASM718v1_protein	190192	cellular organisms_Archaea_Euryarchaeota_Methanopyri_Methanopyrales_Methanopyraceae_Methanopyrus_Methanopyrus kandleri_Methanopyrus kandleri AV19_
40	GCF_013407145.1	GCF_013407145.1_ASM1340714v1_protein	1470066	cellular organisms_Archaea_TACK group_Thaumarchaeota_Nitrosopumilales_Nitrosopumilaceae_Nitrosopumilus_Nitrosopumilus cobalaminigenes__
41	GCF_000698785.1	GCF_000698785.1_ASM69878v1_protein	926571	cellular organisms_Archaea_TACK group_Thaumarchaeota_Nitrososphaeria_Nitrososphaerales_Nitrososphaeraceae_Nitrososphaera_Nitrososphaera viennensis_Nitrososphaera viennensis EN76
42	GCF_003096415.1	GCF_003096415.1_ASM309641v1_protein	172901	cellular organisms_Bacteria_PVC group_Lentisphaerae_Lentisphaeria_Victivallales_Victivallaceae_Victivallis_Victivallis vadensis_
43	GCF_002117005.1	GCF_002117005.1_ASM211700v1_protein	1941349	cellular organisms_Bacteria_PVC group_Planctomycetes_Phycisphaerae_Sedimentisphaerales_Sedimentisphaeraceae_Sedimentisphaera_Sedimentisphaera salicampi_
44	GCF_002007645.1	GCF_002007645.1_ASM200764v1_protein	1936003	cellular organisms_Bacteria_PVC group_Planctomycetes_Phycisphaerae_Sedimentisphaerales_Anaerohalosphaeraceae_Anaerohalosphaera_Anaerohalosphaera lusitana_
45	GCF_900890425.1	GCF_900890425.1_Kiritimatiellales_strain_F1_draft_genome_protein	2750659	cellular organisms_Bacteria_PVC group_Kiritimatiellaeota_Kiritimatiellae_Kiritimatiellales_Pontiellaceae_Pontiella_Pontiella desulfatans_
46	GCF_001017655.1	GCF_001017655.1_ASM101765v1_protein	1307763	cellular organisms_Bacteria_PVC group_Kiritimatiellaeota_Kiritimatiellae_Kiritimatiellales_Kiritimatiellaceae_Kiritimatiella_Kiritimatiella glycovorans_
47	GCF_007475525.1	GCF_007475525.1_ASM747552v1_protein	431057	cellular organisms_Bacteria_PVC group_Verrucomicrobia_Methylacidiphilae_Methylacidiphilales_Methylacidiphilaceae_Methylacidiphilum_Methylacidiphilum kamchatkense_
48	GCF_009731575.1	GCF_009731575.1_ASM973157v1_protein	239935	cellular organisms_Bacteria_PVC group_Verrucomicrobia_Verrucomicrobiae_Verrucomicrobiales_Akkermansiaceae_Akkermansia_Akkermansia muciniphila_
49	GCF_014651675.1	GCF_014651675.1_ASM1465167v1_protein	454148	cellular organisms_Bacteria_PVC group_Verrucomicrobia_Verrucomicrobiae_Verrucomicrobiales_Verrucomicrobiaceae_Roseibacillus_Roseibacillus persicicus_
50	GCF_002954445.1	GCF_002954445.1_ASM295444v1_protein	1658618	cellular organisms_Bacteria_PVC group_Verrucomicrobia_Verrucomicrobiae_Verrucomicrobiales_Rubritaleaceae_Rubritalea_Rubritalea profundi_
51	GCF_011044775.1	GCF_011044775.1_ASM1104477v1_protein	1324935	cellular organisms_Bacteria_PVC group_Verrucomicrobia_Verrucomicrobiae_Verrucomicrobiales_Verrucomicrobia subdivision 3_Limisphaera_Limisphaera ngatamarikiensis_
52	GCF_014651635.1	GCF_014651635.1_ASM1465163v1_protein	424488	cellular organisms_Bacteria_PVC group_Verrucomicrobia_Opitutae_Puniceicoccales_Puniceicoccaceae_Cerasicoccus_Cerasicoccus arenae_
53	GCF_007559335.1	GCF_007559335.1_ASM755933v1_protein	2597822	cellular organisms_Bacteria_PVC group_Verrucomicrobia_Opitutae_Opitutales_Opitutaceae_Rariglobus_Rariglobus hedericola_
54	GCF_004341915.1	GCF_004341915.1_ASM434191v1_protein	191863	cellular organisms_Bacteria_PVC group_Verrucomicrobia_Spartobacteria_Chthoniobacterales_Chthoniobacteraceae_Chthoniobacter_Chthoniobacter flavus_
55	GCF_001613545.1	GCF_001613545.1_ASM161354v1_protein	690879	cellular organisms_Bacteria_PVC group_Verrucomicrobia_Terrimicrobia_Terrimicrobiales_Terrimicrobiaceae_Terrimicrobium_Terrimicrobium sacchariphilum_
56	GCF_014207395.1	GCF_014207395.1_ASM1420739v1_protein	547188	cellular organisms_Bacteria_PVC group_Planctomycetes_Phycisphaerae_Phycisphaerales_Phycisphaeraceae_Phycisphaera_Phycisphaera mikurensis_
57	GCF_013694095.1	GCF_013694095.1_ASM1369409v1_protein	2755323	cellular organisms_Bacteria_PVC group_Planctomycetes_Planctomycetia_Gemmatales_Gemmataceae_Thermogemmata_Thermogemmata fonticola_
58	GCF_011064595.1	GCF_011064595.1_ASM1106459v1_protein	2712865	cellular organisms_Bacteria_PVC group_Planctomycetes_Planctomycetia_Isosphaerales_Isosphaeraceae_Paludisphaera_Paludisphaera soli_
59	GCF_013036045.1	GCF_013036045.1_ASM1303604v1_protein	2681879	cellular organisms_Bacteria_PVC group_Planctomycetes_Planctomycetia_Planctomycetales_Planctomycetaceae_Alienimonas_Alienimonas chondri_
60	GCF_014192335.1	GCF_014192335.1_ASM1419233v1_protein	980271	cellular organisms_Bacteria_PVC group_Planctomycetes_Planctomycetia_Pirellulales_Pirellulaceae_Rhodopirellula_Rhodopirellula rubra_
61	GCF_009177095.1	GCF_009177095.1_ASM917709v1_protein	2650471	cellular organisms_Bacteria_PVC group_Planctomycetes_Planctomycetia_Pirellulales_Lacipirellulaceae_Lacipirellula_Lacipirellula parvula_
62	GCF_002277955.1	GCF_002277955.1_ASM227795v1_protein	1331910	cellular organisms_Bacteria_PVC group_Planctomycetes_Planctomycetia_Pirellulales_Thermoguttaceae_Thermogutta_Thermogutta terrifontis_
63	GCF_002973605.1	GCF_002973605.1_ASM297360v1_protein	1960156	cellular organisms_Bacteria_Terrabacteria group_Abditibacteriota_Abditibacteria_Abditibacteriales_Abitibacteriaceae_Abditibacterium_Abditibacterium utsteinense_
64	GCF_000724625.1	GCF_000724625.1_ASM72462v1_protein	1005039	cellular organisms_Bacteria_Terrabacteria group_Armatimonadetes_Fimbriimonadia_Fimbriimonadales_Fimbriimonadaceae_Fimbriimonas_Fimbriimonas ginsengisoli_
65	GCF_014202505.1	GCF_014202505.1_ASM1420250v1_protein	685828	cellular organisms_Bacteria_Terrabacteria group_Armatimonadetes_Armatimonadia_Armatimonadales_Armatimonadaceae_Armatimonas_Armatimonas rosea_
66	GCF_003574315.1	GCF_003574315.1_ASM357431v1_protein	2219043	cellular organisms_Bacteria_Terrabacteria group_Armatimonadetes_Armatimonadia_Capsulimonadales_Capsulimonadaceae_Capsulimonas_Capsulimonas corticalis_
67	GCF_000427095.1	GCF_000427095.1_T49_protein	454171	cellular organisms_Bacteria_Terrabacteria group_Armatimonadetes_Chthonomonadetes_Chthonomonadales_Chthonomonadaceae_Chthonomonas_Chthonomonas calidirosea_
68	GCF_014898155.1	GCF_014898155.1_ASM1489815v1_protein	1765219	cellular organisms_Bacteria_Terrabacteria group_Actinobacteria_Actinobacteria_Bifidobacteriales_Bifidobacteriaceae_Bifidobacterium_Bifidobacterium eulemuris_
69	GCF_014253025.1	GCF_014253025.1_ASM1425302v1_protein	1841863	cellular organisms_Bacteria_Terrabacteria group_Actinobacteria_Coriobacteriia_Eggerthellales_Eggerthellaceae_Gordonibacter_Gordonibacter massiliensis_
70	GCF_015670795.1	GCF_015670795.1_ASM1567079v1_protein	74426	cellular organisms_Bacteria_Terrabacteria group_Actinobacteria_Coriobacteriia_Coriobacteriales_Coriobacteriaceae_Collinsella_Collinsella aerofaciens_
71	GCF_003966955.1	GCF_003966955.1_ASM396695v1_protein	2003188	cellular organisms_Bacteria_Terrabacteria group_Actinobacteria_Coriobacteriia_Coriobacteriales_Atopobiaceae_Parolsenella_Parolsenella catena_
72	GCF_014737315.1	GCF_014737315.1_ASM1473731v1_protein	331680	cellular organisms_Bacteria_Spirochaetes_Spirochaetia_Spirochaetales_Spirochaetaceae_Treponema_Treponema zioleckii__
73	GCF_003149165.1	GCF_003149165.1_ASM314916v1_protein	833	cellular organisms_Bacteria_FCB group_Fibrobacteres_Fibrobacteria_Fibrobacterales_Fibrobacteraceae_Fibrobacter_Fibrobacter succinogenes_
74	GCF_000474745.1	GCF_000474745.1_Acht1_1_protein	1505232	cellular organisms_Bacteria_FCB group_Fibrobacteres_Chitinivibrionia_Chitinivibrionales_Chitinivibrionaceae_Chitinivibrio_Chitinivibrio alkaliphilus_
75	GCF_900112165.1	GCF_900112165.1_IMG-taxon_2597490362_annotated_assembly_protein	34097	cellular organisms_Bacteria_Spirochaetes_Spirochaetia_Brevinematales_Brevinemataceae_Brevinema_Brevinema andersonii__
76	GCF_014525745.1	GCF_014525745.1_ASM1452574v1_protein	664662	cellular organisms_Bacteria_Spirochaetes_Spirochaetia_Spirochaetales_Borreliaceae_Borreliella_Borreliella bavariensis__
77	GCF_008016755.1	GCF_008016755.1_ASM801675v1_protein	29522	cellular organisms_Bacteria_Spirochaetes_Spirochaetia_Brachyspirales_Brachyspiraceae_Brachyspira_Brachyspira aalborgi__
78	GCF_014931075.1	GCF_014931075.1_ASM1493107v1_protein	488546	cellular organisms_Bacteria_Proteobacteria_delta/epsilon subdivisions_Epsilonproteobacteria_Campylobacterales_Campylobacteraceae_Campylobacter_Campylobacter peloridis_
79	GCF_014466985.1	GCF_014466985.1_ASM1446698v1_protein	2706014	cellular organisms_Bacteria_Proteobacteria_delta/epsilon subdivisions_Epsilonproteobacteria_Nautiliales_Nitratiruptoraceae_Nitratiruptor_Nitratiruptor labii_
80	GCF_003057965.1	GCF_003057965.1_ASM305796v1_protein	1794699	cellular organisms_Bacteria_Terrabacteria group_Firmicutes_Clostridia_Thermoanaerobacterales_Thermodesulfobiaceae_Thermodesulfobium_Thermodesulfobium acidiphilum_
81	GCF_002119425.1	GCF_002119425.1_ASM211942v1_protein	1562698	cellular organisms_Bacteria_Proteobacteria_delta/epsilon subdivisions_Deltaproteobacteria_Desulfurellales_Desulfurellaceae_Desulfurella_Desulfurella amilsii_
82	GCF_010588305.1	GCF_010588305.1_ASM1058830v1_protein	64160	cellular organisms_Bacteria_Aquificae_Aquificae_Desulfurobacteriales_Desulfurobacteriaceae_Desulfurobacterium_Desulfurobacterium thermolithotrophum__
83	GCF_003688665.1	GCF_003688665.1_ASM368866v1_protein	133270	cellular organisms_Bacteria_Aquificae_Aquificae_Aquificales_Hydrogenothermaceae_Hydrogenothermus_Hydrogenothermus marinus__
84	GCF_003664005.1	GCF_003664005.1_ASM366400v1_protein	246264	cellular organisms_Bacteria_Aquificae_Aquificae_Aquificales_Aquificaceae_Hydrogenivirga_Hydrogenivirga caldilitoris__
85	GCF_008362905.1	GCF_008362905.1_ASM836290v1_protein	500465	cellular organisms_Bacteria_Deferribacteres_Deferribacteres_Deferribacterales_Deferribacteraceae_Deferribacter_Deferribacter autotrophicus__
86	GCF_001547735.1	GCF_001547735.1_ASM154773v1_protein	412593	cellular organisms_Bacteria_Aquificae_Aquificae_Aquificales_Aquificales genera incertae sedis_Thermosulfidibacter_Thermosulfidibacter takaii__
87	GCF_001027545.1	GCF_001027545.1_ASM102754v1_protein	1408281	cellular organisms_Bacteria_Elusimicrobia_Endomicrobia_Endomicrobiales_Endomicrobiaceae_Endomicrobium_Endomicrobium proavitum__
88	GCF_900538055.1	GCF_900538055.1_ERZ1024078_protein	86005	cellular organisms_Bacteria_Terrabacteria group_Firmicutes_Bacilli_Bacillales_Pasteuriaceae_Pasteuria_Pasteuria penetrans_
89	GCF_014647315.1	GCF_014647315.1_ASM1464731v1_protein	1003997	cellular organisms_Bacteria_Terrabacteria group_Firmicutes_Bacilli_Bacillales_Alicyclobacillaceae_Alicyclobacillus_Alicyclobacillus cellulosilyticus_
90	GCF_016055185.1	GCF_016055185.1_ASM1605518v1_protein	1490290	cellular organisms_Bacteria_Terrabacteria group_Firmicutes_Bacilli_Bacillales_Thermoactinomycetaceae_Paenactinomyces_Paenactinomyces guangxiensis_
91	GCF_015845705.1	GCF_015845705.1_ASM1584570v1_protein	44250	cellular organisms_Bacteria_Terrabacteria group_Firmicutes_Bacilli_Bacillales_Paenibacillaceae_Paenibacillus_Paenibacillus alvei_
92	GCF_014873855.1	GCF_014873855.1_ASM1487385v1_protein	34101	cellular organisms_Bacteria_Terrabacteria group_Firmicutes_Bacilli_Bacillales_Planococcaceae_Filibacter_Filibacter limicola_
93	GCF_014639255.1	GCF_014639255.1_ASM1463925v1_protein	1437324	cellular organisms_Bacteria_Terrabacteria group_Firmicutes_Bacilli_Bacillales_Sporolactobacillaceae_Pullulanibacillus_Pullulanibacillus pueri_
94	GCF_015845935.1	GCF_015845935.1_ASM1584593v1_protein	300825	cellular organisms_Bacteria_Terrabacteria group_Firmicutes_Bacilli_Bacillales_Bacillaceae_Alkalihalobacillus_Alkalihalobacillus lehensis_
95	GCF_014207655.1	GCF_014207655.1_ASM1420765v1_protein	549000	cellular organisms_Bacteria_Terrabacteria group_Firmicutes_Bacilli_Bacillales_Bacillales incertae sedis_Geomicrobium_Geomicrobium halophilum_
96	GCF_014068355.1	GCF_014068355.1_ASM1406835v1_protein	1612150	cellular organisms_Bacteria_Terrabacteria group_Tenericutes_Mollicutes_Mycoplasmatales_Mycoplasmataceae_Mycoplasma_Mycoplasma tullyi_
97	GCF_012163225.1	GCF_012163225.1_ASM1216322v1_protein	301585	cellular organisms_Bacteria_Terrabacteria group_Tenericutes_Mollicutes_Entomoplasmatales_Spiroplasmataceae_Spiroplasma_Spiroplasma platyhelix_
98	GCF_002999455.1	GCF_002999455.1_ASM299945v1_protein	324078	cellular organisms_Bacteria_Terrabacteria group_Tenericutes_Mollicutes_Entomoplasmatales_Entomoplasmataceae_Mesoplasma_Mesoplasma coleopterae_
99	GCF_015377805.1	GCF_015377805.1_ASM1537780v1_protein	1598	cellular organisms_Bacteria_Terrabacteria group_Firmicutes_Bacilli_Lactobacillales_Lactobacillaceae_Limosilactobacillus_Limosilactobacillus reuteri_
100	GCF_014789145.1	GCF_014789145.1_ASM1478914v1_protein	1629	cellular organisms_Bacteria_Terrabacteria group_Firmicutes_Bacilli_Lactobacillales_Leuconostocaceae_Weissella_Weissella viridescens_
101	GCF_016028295.1	GCF_016028295.1_ASM1602829v1_protein	29379	cellular organisms_Bacteria_Terrabacteria group_Firmicutes_Bacilli_Bacillales_Staphylococcaceae_Staphylococcus_Staphylococcus auricularis_
102	GCF_016026695.1	GCF_016026695.1_ASM1602669v1_protein	1363	cellular organisms_Bacteria_Terrabacteria group_Firmicutes_Bacilli_Lactobacillales_Streptococcaceae_Lactococcus_Lactococcus garvieae_
103	GCF_015767715.1	GCF_015767715.1_ASM1576771v1_protein	357441	cellular organisms_Bacteria_Terrabacteria group_Firmicutes_Bacilli_Lactobacillales_Enterococcaceae_Enterococcus_Enterococcus lactis_
104	GCF_015276835.1	GCF_015276835.1_ASM1527683v1_protein	1642	cellular organisms_Bacteria_Terrabacteria group_Firmicutes_Bacilli_Bacillales_Listeriaceae_Listeria_Listeria innocua_
105	GCF_905109855.1	GCF_905109855.1_As-56-U15_protein	119206	cellular organisms_Bacteria_Terrabacteria group_Firmicutes_Bacilli_Lactobacillales_Aerococcaceae_Aerococcus_Aerococcus sanguinicola_
106	GCF_003263915.2	GCF_003263915.2_ASM326391v2_protein	29394	cellular organisms_Bacteria_Terrabacteria group_Firmicutes_Bacilli_Lactobacillales_Carnobacteriaceae_Dolosigranulum_Dolosigranulum pigrum_
107	GCF_013421525.1	GCF_013421525.1_ASM1342152v1_protein	1384509	cellular organisms_Bacteria_Fusobacteria_Fusobacteriia_Fusobacteriales_Leptotrichiaceae_Streptobacillus_Streptobacillus felis__
108	GCF_004365575.1	GCF_004365575.1_ASM436557v1_protein	1627895	cellular organisms_Bacteria_Fusobacteria_Fusobacteriia_Fusobacteriales_Fusobacteriaceae_Hypnocyclicus_Hypnocyclicus thermotrophus__
109	GCF_900660745.1	GCF_900660745.1_57728_G01-3_protein	29552	cellular organisms_Bacteria_Terrabacteria group_Tenericutes_Mollicutes_Acholeplasmatales_Acholeplasmataceae_Acholeplasma_Acholeplasma axanthum_
110	GCF_003550015.1	GCF_003550015.1_ASM355001v1_protein	2088	cellular organisms_Bacteria_Terrabacteria group_Tenericutes_Mollicutes_Anaeroplasmatales_Anaeroplasmataceae_Anaeroplasma_Anaeroplasma bactoclasticum_
111	GCF_005771635.1	GCF_005771635.1_ASM577163v1_protein	2579976	cellular organisms_Bacteria_Terrabacteria group_Firmicutes_Culicoidibacteria_Culicoidibacterales_Culicoidibacteraceae_Culicoidibacter_Culicoidibacter larvae_
112	GCF_015550385.1	GCF_015550385.1_ASM1555038v1_protein	154288	cellular organisms_Bacteria_Terrabacteria group_Firmicutes_Erysipelotrichia_Erysipelotrichales_Erysipelotrichaceae_Turicibacter_Turicibacter sanguinis_
113	GCF_000215935.2	GCF_000215935.2_HLPCO_V2_protein	471825	cellular organisms_Bacteria_Bacteria incertae sedis_Haloplasmatales_Haloplasmataceae_Haloplasma_Haloplasma contractile
114	GCF_900634605.1	GCF_900634605.1_RSHA_protein	2494525	cellular organisms_Bacteria_PVC group_Chlamydiae_Chlamydiia_Chlamydiales_Chlamydiaceae_Chlamydia/Chlamydophila group_Chlamydia_Chlamydia buteonis
115	GCF_000237205.1	GCF_000237205.1_ASM23720v1_protein	83561	cellular organisms_Bacteria_PVC group_Chlamydiae_Chlamydiia_Parachlamydiales_Simkaniaceae_Simkania_Simkania negevensis_
116	GCF_900000175.1	GCF_900000175.1_ASM90000017v1_protein	483423	cellular organisms_Bacteria_PVC group_Chlamydiae_Chlamydiia_Parachlamydiales_Criblamydiaceae_Estrella_Estrella lausannensis_
117	GCF_000253035.1	GCF_000253035.1_ASM25303v1_protein	83552	cellular organisms_Bacteria_PVC group_Chlamydiae_Chlamydiia_Parachlamydiales_Parachlamydiaceae_Parachlamydia_Parachlamydia acanthamoebae_
118	GCF_000092785.1	GCF_000092785.1_ASM9278v1_protein	71667	cellular organisms_Bacteria_PVC group_Chlamydiae_Chlamydiia_Parachlamydiales_Waddliaceae_Waddlia_Waddlia chondrophila_
119	GCF_003966975.1	GCF_003966975.1_ASM396697v1_protein	913107	cellular organisms_Bacteria_Terrabacteria group_Chloroflexi_Anaerolineae_Anaerolineales_Anaerolineaceae_Pelolinea_Pelolinea submarina_
120	GCF_004366815.1	GCF_004366815.1_ASM436681v1_protein	1005740	cellular organisms_Bacteria_Synergistetes_Synergistia_Synergistales_Synergistaceae_Aminivibrio_Aminivibrio pyruvatiphilus__
121	GCF_009936215.1	GCF_009936215.1_ASM993621v1_protein	1441386	cellular organisms_Bacteria_Thermotogae_Thermotogae_Mesoaciditogales_Mesoaciditogaceae_Athalassotoga_Athalassotoga saccharophila__
122	GCF_900157305.1	GCF_900157305.1_MESINF_chromosome_protein	1236046	cellular organisms_Bacteria_Thermotogae_Thermotogae_Kosmotogales_Kosmotogaceae_Mesotoga_Mesotoga infera__
123	GCF_014201655.1	GCF_014201655.1_ASM1420165v1_protein	90323	cellular organisms_Bacteria_Thermotogae_Thermotogae_Thermotogales_Fervidobacteriaceae_Thermosipho_Thermosipho japonicus__
124	GCF_014701195.1	GCF_014701195.1_ASM1470119v1_protein	2108365	cellular organisms_Bacteria_Thermotogae_Thermotogae_Petrotogales_Petrotogaceae_Tepiditoga_Tepiditoga spiralis__
125	GCF_003148465.1	GCF_003148465.1_ASM314846v1_protein	515440	cellular organisms_Bacteria_Thermotogae_Thermotogae_Thermotogales_Thermotogaceae_Oceanotoga_Oceanotoga teriensis__
126	GCF_000378005.1	GCF_000378005.1_ASM37800v1_protein	108819	cellular organisms_Bacteria_Coprothermobacterota_Coprothermobacteria_Coprothermobacterales_Coprothermobacteraceae_Coprothermobacter_Coprothermobacter platensis__
127	GCF_000284335.1	GCF_000284335.1_ASM28433v1_protein	693075	cellular organisms_Bacteria_Caldiserica/Cryosericota group_Caldiserica_Caldisericia_Caldisericales_Caldisericaceae_Caldisericum_Caldisericum exile_
128	GCF_900142095.1	GCF_900142095.1_IMG-taxon_2700988698_annotated_assembly_protein	659425	cellular organisms_Bacteria_Terrabacteria group_Firmicutes_Clostridia_Clostridiales_Hungateiclostridiaceae_Thermoclostridium_Thermoclostridium caenicola_
129	GCF_015999265.1	GCF_015999265.1_ASM1599926v1_protein	1462919	cellular organisms_Bacteria_Terrabacteria group_Firmicutes_Clostridia_Clostridiales_Lachnospiraceae_Mobilitalea_Mobilitalea sibirica_
130	GCF_015559235.1	GCF_015559235.1_ASM1555923v1_protein	39496	cellular organisms_Bacteria_Terrabacteria group_Firmicutes_Clostridia_Clostridiales_Eubacteriaceae_Eubacterium_Eubacterium ventriosum_
131	GCF_900538275.1	GCF_900538275.1_PRJNA448822_chromosome_protein	2173034	cellular organisms_Bacteria_Terrabacteria group_Firmicutes_Clostridia_Clostridiales_Vallitaleaceae_Petrocella_Petrocella atlantisensis_
132	GCF_009765695.1	GCF_009765695.1_ASM976569v1_protein	1450156	cellular organisms_Bacteria_Terrabacteria group_Firmicutes_Clostridia_Clostridiales_Defluviitaleaceae_Defluviitalea_Defluviitalea raffinosedens_
133	GCF_900142005.1	GCF_900142005.1_IMG-taxon_2585428150_annotated_assembly_protein	332095	cellular organisms_Bacteria_Terrabacteria group_Firmicutes_Tissierellia_Tissierellia incertae sedis_Dethiosulfatibacter_Dethiosulfatibacter aminovorans__
134	GCF_013403245.1	GCF_013403245.1_ASM1340324v1_protein	29345	cellular organisms_Bacteria_Terrabacteria group_Firmicutes_Tissierellia_Tissierellia incertae sedis_Sedimentibacter_Sedimentibacter hydroxybenzoicus__
135	GCF_015668515.1	GCF_015668515.1_ASM1566851v1_protein	1737	cellular organisms_Bacteria_Terrabacteria group_Firmicutes_Clostridia_Clostridiales_Peptostreptococcaceae_Paeniclostridium_[Eubacterium] tenue_
136	GCF_015547475.1	GCF_015547475.1_ASM1554747v1_protein	36834	cellular organisms_Bacteria_Terrabacteria group_Firmicutes_Clostridia_Clostridiales_Clostridiaceae_Clostridium_Clostridium celatum_
137	GCF_009696605.1	GCF_009696605.1_ASM969660v1_protein	932217	cellular organisms_Bacteria_Terrabacteria group_Firmicutes_Tissierellia_Tissierellales_Tissierellaceae_Anaerosalibacter_Anaerosalibacter bizertensis_
138	GCF_001855385.1	GCF_001855385.1_ASM185538v1_protein	39480	cellular organisms_Bacteria_Terrabacteria group_Firmicutes_Tissierellia_Tissierellales_Gottschalkiaceae_Andreesenia_Andreesenia angusta_
139	GCF_015670165.1	GCF_015670165.1_ASM1567016v1_protein	2764322	cellular organisms_Bacteria_Terrabacteria group_Firmicutes_Clostridia_Clostridiales_Ruminococcaceae_Hydrogeniiclostidium_Hydrogeniiclostidium mannosilyticum_
140	GCF_014281125.1	GCF_014281125.1_ASM1428112v1_protein	1702285	cellular organisms_Bacteria_Terrabacteria group_Firmicutes_Clostridia_Clostridiales_Clostridiales incertae sedis_Intestinimonas_Intestinimonas gabonensis_
141	GCF_005121165.1	GCF_005121165.1_ASM512116v1_protein	2093857	cellular organisms_Bacteria_Terrabacteria group_Firmicutes_Clostridia_Clostridiales_Oscillospiraceae_Dysosmobacter_Dysosmobacter welbionis_
142	GCF_003628755.1	GCF_003628755.1_ASM362875v1_protein	626937	cellular organisms_Bacteria_Terrabacteria group_Firmicutes_Clostridia_Clostridiales_Christensenellaceae_Christensenella_Christensenella minuta_
143	GCF_001507385.1	GCF_001507385.1_ASM150738v1_protein	270498	cellular organisms_Bacteria_Terrabacteria group_Firmicutes_Clostridia_Clostridiales_Catabacteriaceae_Catabacter_Catabacter hongkongensis_
144	GCF_003096635.1	GCF_003096635.1_ASM309663v1_protein	46507	cellular organisms_Bacteria_Terrabacteria group_Firmicutes_Tissierellia_Tissierellia incertae sedis_Ezakiella_Ezakiella coagulans__
145	GCF_902375965.1	GCF_902375965.1_MGYG-HGUT-01530_protein	1720199	cellular organisms_Bacteria_Terrabacteria group_Firmicutes_Tissierellia_Tissierellales_Peptoniphilaceae_Anaerococcus_Anaerococcus rubeinfantis_
146	GCF_001286805.1	GCF_001286805.1_Kallipyga_gabonensis_protein	1686287	cellular organisms_Bacteria_Terrabacteria group_Firmicutes_Tissierellia_Tissierellia incertae sedis_Kallipyga_Kallipyga gabonensis__
147	GCF_900141835.1	GCF_900141835.1_IMG-taxon_2585428088_annotated_assembly_protein	209080	cellular organisms_Bacteria_Terrabacteria group_Firmicutes_Negativicutes_Selenomonadales_Sporomusaceae_Propionispora_Propionispora hippei_
148	GCF_015732155.1	GCF_015732155.1_ASM1573215v1_protein	1002795	cellular organisms_Bacteria_Terrabacteria group_Firmicutes_Negativicutes_Selenomonadales_Selenomonadaceae_Pectinatus_Pectinatus sottacetonis_
149	GCF_902374385.1	GCF_902374385.1_MGYG-HGUT-01365_protein	626940	cellular organisms_Bacteria_Terrabacteria group_Firmicutes_Negativicutes_Acidaminococcales_Acidaminococcaceae_Phascolarctobacterium_Phascolarctobacterium succinatutens_
150	GCF_014269395.1	GCF_014269395.1_ASM1426939v1_protein	159836	cellular organisms_Bacteria_Terrabacteria group_Firmicutes_Negativicutes_Veillonellales_Veillonellaceae_Megasphaera_Megasphaera hominis_
151	GCF_014502795.1	GCF_014502795.1_ASM1450279v1_protein	2698	cellular organisms_Bacteria_Terrabacteria group_Firmicutes_Clostridia_Clostridiales_Heliobacteriaceae_Heliobacterium_Heliobacterium chlorum_
152	GCF_900129805.1	GCF_900129805.1_IMG-taxon_2585428064_annotated_assembly_protein	54294	cellular organisms_Bacteria_Terrabacteria group_Firmicutes_Clostridia_Clostridiales_Syntrophomonadaceae_Thermosyntropha_Thermosyntropha lipolytica_
153	GCF_013409775.1	GCF_013409775.1_ASM1340977v1_protein	54265	cellular organisms_Bacteria_Terrabacteria group_Firmicutes_Clostridia_Thermoanaerobacterales_Thermoanaerobacteraceae_Carboxydothermus_Carboxydothermus ferrireducens_
154	GCF_000746025.2	GCF_000746025.2_ASM74602v2_protein	1712410	cellular organisms_Bacteria_Terrabacteria group_Firmicutes_Clostridia_Clostridiales_Peptococcaceae_Thermoanaerosceptrum_Thermoanaerosceptrum fracticalcis_
155	GCF_004366375.1	GCF_004366375.1_ASM436637v1_protein	54121	cellular organisms_Bacteria_Terrabacteria group_Firmicutes_Clostridia_Halanaerobiales_Halanaerobiaceae_Halanaerobium_Halanaerobium congolense_
156	GCF_004365685.1	GCF_004365685.1_ASM436568v1_protein	46469	cellular organisms_Bacteria_Terrabacteria group_Firmicutes_Clostridia_Halanaerobiales_Halobacteroidaceae_Orenia_Orenia marismortui_
157	GCF_003991135.1	GCF_003991135.1_ASM399113v1_protein	1323375	cellular organisms_Bacteria_Terrabacteria group_Firmicutes_Clostridia_Halanaerobiales_Halanaerobiales incertae sedis_Anoxybacter_Anoxybacter fermentans_
158	GCF_900142275.1	GCF_900142275.1_IMG-taxon_2585428191_annotated_assembly_protein	182411	cellular organisms_Bacteria_Terrabacteria group_Firmicutes_Clostridia_Clostridiales_Proteinivoraceae_Anaerobranca_Anaerobranca californiensis_
159	GCF_002216005.1	GCF_002216005.1_ASM221600v1_protein	759412	cellular organisms_Bacteria_Terrabacteria group_Firmicutes_Clostridia_Natranaerobiales_Natranaerobiaceae_Natranaerobius_Natranaerobius trueperi_
160	GCF_008124715.1	GCF_008124715.1_ASM812471v1_protein	291989	cellular organisms_Bacteria_Terrabacteria group_Firmicutes_Clostridia_Thermosediminibacterales_Thermosediminibacteraceae_Thermosediminibacter_Thermosediminibacter litoriperuensis_
161	GCF_003691585.1	GCF_003691585.1_ASM369158v1_protein	2316383	cellular organisms_Bacteria_Terrabacteria group_Firmicutes_Clostridia_Thermosediminibacterales_Tepidanaerobacteraceae_Biomaibacter_Biomaibacter acetigenes_
162	GCF_009905255.1	GCF_009905255.1_ASM990525v1_protein	47490	cellular organisms_Bacteria_Terrabacteria group_Firmicutes_Clostridia_Thermoanaerobacterales_Thermoanaerobacterales Family III. Incertae Sedis_Thermoanaerobacterium_Thermoanaerobacterium aotearoense_
163	GCF_900115765.1	GCF_900115765.1_IMG-taxon_2693429901_annotated_assembly_protein	937334	cellular organisms_Bacteria_Terrabacteria group_Firmicutes_Clostridia_Clostridiales_Caldicoprobacteraceae_Caldicoprobacter_Caldicoprobacter faecalis_
164	GCF_004138105.1	GCF_004138105.1_ASM413810v1_protein	2496273	cellular organisms_Bacteria_Terrabacteria group_Firmicutes_Clostridia_Clostridiales_Xylanivirgaceae_Xylanivirga_Xylanivirga thermophila_
165	GCF_000213255.1	GCF_000213255.1_ASM21325v1_protein	252966	cellular organisms_Bacteria_Terrabacteria group_Firmicutes_Clostridia_Thermoanaerobacterales_Thermoanaerobacterales Family IV. Incertae Sedis_Mahella_Mahella australiensis_
166	GCF_008838325.1	GCF_008838325.1_ASM883832v1_protein	2601677	cellular organisms_Bacteria_Terrabacteria group_Chloroflexi_Tepidiformia_Tepidiformales_Tepidiformaceae_Tepidiforma_Tepidiforma bonchosmolovskayae_
167	GCF_000830905.1	GCF_000830905.1_ASM83090v1_protein	61435	cellular organisms_Bacteria_Terrabacteria group_Chloroflexi_Dehalococcoidia_Dehalococcoidales_Dehalococcoidaceae_Dehalococcoides_Dehalococcoides mccartyi_
168	GCF_000143165.1	GCF_000143165.1_ASM14316v1_protein	552810	cellular organisms_Bacteria_Terrabacteria group_Chloroflexi_Dehalococcoidia_Dehalogenimonas_Dehalogenimonas lykanthroporepellens
169	GCF_004337705.1	GCF_004337705.1_ASM433770v1_protein	185139	cellular organisms_Bacteria_Terrabacteria group_Actinobacteria_Rubrobacteria_Rubrobacterales_Rubrobacteraceae_Rubrobacter_Rubrobacter taiwanensis_
170	GCF_003351045.1	GCF_003351045.1_ASM335104v1_protein	1002870	cellular organisms_Bacteria_Terrabacteria group_Actinobacteria_Rubrobacteria_Gaiellales_Gaiellaceae_Gaiella_Gaiella occulta_
171	GCF_900108055.1	GCF_900108055.1_IMG-taxon_2597490378_annotated_assembly_protein	29539	cellular organisms_Bacteria_Terrabacteria group_Actinobacteria_Thermoleophilia_Thermoleophilales_Thermoleophilaceae_Thermoleophilum_Thermoleophilum album_
172	GCF_014199525.1	GCF_014199525.1_ASM1419952v1_protein	912552	cellular organisms_Bacteria_Terrabacteria group_Actinobacteria_Thermoleophilia_Solirubrobacterales_Conexibacteraceae_Conexibacter_Conexibacter arvalis_
173	GCF_007970665.1	GCF_007970665.1_ASM797066v1_protein	496014	cellular organisms_Bacteria_Terrabacteria group_Actinobacteria_Rubrobacteria_Rubrobacterales_Baekduiaceae_Baekduia_Baekduia soli_
174	GCF_003633755.1	GCF_003633755.1_ASM363375v1_protein	166793	cellular organisms_Bacteria_Terrabacteria group_Actinobacteria_Thermoleophilia_Solirubrobacterales_Solirubrobacteraceae_Solirubrobacter_Solirubrobacter pauli_
175	GCF_000519325.1	GCF_000519325.1_ASM51932v1_protein	298163	cellular organisms_Bacteria_Terrabacteria group_Actinobacteria_Thermoleophilia_Solirubrobacterales_Patulibacteraceae_Patulibacter_Patulibacter minatonensis_
176	GCF_900128965.1	GCF_900128965.1_IMG-taxon_2582580746_annotated_assembly_protein	209649	cellular organisms_Bacteria_Terrabacteria group_Actinobacteria_Acidimicrobiia_Acidimicrobiales_Acidimicrobiaceae_Ferrithrix_Ferrithrix thermotolerans_
177	GCF_009650215.1	GCF_009650215.1_ASM965021v1_protein	2789776	cellular organisms_Bacteria_Terrabacteria group_Actinobacteria_Acidimicrobiia_Acidimicrobiales_Iamiaceae_Actinomarinicola_Actinomarinicola tropica_
178	GCF_004364865.1	GCF_004364865.1_ASM436486v1_protein	467091	cellular organisms_Bacteria_Terrabacteria group_Actinobacteria_Acidimicrobiia_Acidimicrobiales_Ilumatobacteraceae_Ilumatobacter_Ilumatobacter fluminis_
179	GCF_004322855.1	GCF_004322855.1_ASM432285v1_protein	1670831	cellular organisms_Bacteria_Terrabacteria group_Actinobacteria_Nitriliruptoria_Egibacterales_Egibacteraceae_Egibacter_Egibacter rhizosphaerae_
180	GCF_003073135.1	GCF_003073135.1_ASM307313v1_protein	2052804	cellular organisms_Bacteria_Terrabacteria group_Actinobacteria_Nitriliruptoria_Euzebyales_Euzebyaceae_Euzebya_Euzebya rosea_
181	GCF_004300825.1	GCF_004300825.1_ASM430082v1_protein	1670830	cellular organisms_Bacteria_Terrabacteria group_Actinobacteria_Nitriliruptoria_Egicoccales_Egicoccaceae_Egicoccus_Egicoccus halophilus_
182	GCF_000969705.1	GCF_000969705.1_ASM96970v1_protein	427918	cellular organisms_Bacteria_Terrabacteria group_Actinobacteria_Nitriliruptoria_Nitriliruptorales_Nitriliruptoraceae_Nitriliruptor_Nitriliruptor alkaliphilus_
183	GCF_015752125.1	GCF_015752125.1_ASM1575212v1_protein	1190508	cellular organisms_Bacteria_Terrabacteria group_Actinobacteria_Actinobacteria_Corynebacteriales_Corynebacteriaceae_Corynebacterium_Corynebacterium aquatimens_
184	GCF_001293125.1	GCF_001293125.1_ASM129312v1_protein	1528099	cellular organisms_Bacteria_Terrabacteria group_Actinobacteria_Actinobacteria_Corynebacteriales_Corynebacteriales incertae sedis_Lawsonella_Lawsonella clevelandensis_
185	GCF_014144865.1	GCF_014144865.1_ASM1414486v1_protein	595984	cellular organisms_Bacteria_Terrabacteria group_Actinobacteria_Actinobacteria_Corynebacteriales_Dietziaceae_Dietzia_Dietzia aerolata_
186	GCF_900232995.1	GCF_900232995.1_PRJEB22891_protein	627089	cellular organisms_Bacteria_Terrabacteria group_Actinobacteria_Actinobacteria_Corynebacteriales_Mycobacteriaceae_Mycobacterium_Mycobacterium simulans_
187	GCF_015477355.1	GCF_015477355.1_ASM1547735v1_protein	480036	cellular organisms_Bacteria_Terrabacteria group_Actinobacteria_Actinobacteria_Corynebacteriales_Nocardiaceae_Nocardia_Nocardia blacklockiae_
188	GCF_014673215.1	GCF_014673215.1_ASM1467321v1_protein	589403	cellular organisms_Bacteria_Terrabacteria group_Actinobacteria_Actinobacteria_Corynebacteriales_Gordoniaceae_Gordonia_Gordonia hankookensis_
189	GCF_012396015.1	GCF_012396015.1_ASM1239601v1_protein	44753	cellular organisms_Bacteria_Terrabacteria group_Actinobacteria_Actinobacteria_Corynebacteriales_Tsukamurellaceae_Tsukamurella_Tsukamurella spumae_
190	GCF_000185725.2	GCF_000185725.2_Segn_rugo_CDC_945_V2_protein	286804	cellular organisms_Bacteria_Terrabacteria group_Actinobacteria_Actinobacteria_Corynebacteriales_Segniliparaceae_Segniliparus_Segniliparus rugosus_
191	GCF_015565955.1	GCF_015565955.1_ASM1556595v1_protein	69362	cellular organisms_Bacteria_Terrabacteria group_Actinobacteria_Actinobacteria_Micrococcales_Microbacteriaceae_Microbacterium_Microbacterium schleiferi_
192	GCF_013409005.1	GCF_013409005.1_ASM1340900v1_protein	431489	cellular organisms_Bacteria_Terrabacteria group_Actinobacteria_Actinobacteria_Micrococcales_Demequinaceae_Demequina_Demequina lutea_
193	GCF_016107655.1	GCF_016107655.1_ASM1610765v1_protein	234835	cellular organisms_Bacteria_Terrabacteria group_Actinobacteria_Actinobacteria_Micrococcales_Brevibacteriaceae_Brevibacterium_Brevibacterium antiquum_
194	GCF_014897585.1	GCF_014897585.1_ASM1489758v1_protein	47848	cellular organisms_Bacteria_Terrabacteria group_Actinobacteria_Actinobacteria_Micrococcales_Dermabacteraceae_Brachybacterium_Brachybacterium tyrofermentans_
195	GCF_016028855.1	GCF_016028855.1_ASM1602885v1_protein	37923	cellular organisms_Bacteria_Terrabacteria group_Actinobacteria_Actinobacteria_Micrococcales_Micrococcaceae_Rothia_Rothia kristinae_
196	GCF_015355765.1	GCF_015355765.1_ASM1535576v1_protein	1280843	cellular organisms_Bacteria_Terrabacteria group_Actinobacteria_Actinobacteria_Actinomycetales_Actinomycetaceae_Actinomyces_Actinomyces haliotis_
197	GCF_900475835.1	GCF_900475835.1_45232_G01_protein	43674	cellular organisms_Bacteria_Terrabacteria group_Actinobacteria_Actinobacteria_Micrococcales_Jonesiaceae_Jonesia_Jonesia denitrificans_
198	GCF_006715765.1	GCF_006715765.1_ASM671576v1_protein	153494	cellular organisms_Bacteria_Terrabacteria group_Actinobacteria_Actinobacteria_Micrococcales_Rarobacteraceae_Rarobacter_Rarobacter incanus_
199	GCF_900105765.1	GCF_900105765.1_IMG-taxon_2634166281_annotated_assembly_protein	648782	cellular organisms_Bacteria_Terrabacteria group_Actinobacteria_Actinobacteria_Micrococcales_Ruaniaceae_Haloactinobacterium_Haloactinobacterium album_
200	GCF_014636275.1	GCF_014636275.1_ASM1463627v1_protein	1386092	cellular organisms_Bacteria_Terrabacteria group_Actinobacteria_Actinobacteria_Micrococcales_Cellulomonadaceae_Cellulomonas_Cellulomonas carbonis_
201	GCF_015234745.1	GCF_015234745.1_ASM1523474v1_protein	60922	cellular organisms_Bacteria_Terrabacteria group_Actinobacteria_Actinobacteria_Micrococcales_Sanguibacteraceae_Sanguibacter_Sanguibacter inulinus_
202	GCF_014837295.1	GCF_014837295.1_ASM1483729v1_protein	2708133	cellular organisms_Bacteria_Terrabacteria group_Actinobacteria_Actinobacteria_Micrococcales_Promicromonosporaceae_Cellulosimicrobium_Cellulosimicrobium arenosum_
203	GCF_009429125.1	GCF_009429125.1_ASM942912v1_protein	1133546	cellular organisms_Bacteria_Terrabacteria group_Actinobacteria_Actinobacteria_Micrococcales_Micrococcales incertae sedis_Luteimicrobium_Luteimicrobium xylanilyticum_
204	GCF_009193135.1	GCF_009193135.1_ASM919313v1_protein	860221	cellular organisms_Bacteria_Terrabacteria group_Actinobacteria_Actinobacteria_Micrococcales_Bogoriellaceae_Georgenia_Georgenia satyanarayanai_
205	GCF_006351005.1	GCF_006351005.1_ASM635100v1_protein	676201	cellular organisms_Bacteria_Terrabacteria group_Actinobacteria_Actinobacteria_Micrococcales_Beutenbergiaceae_Miniimonas_Miniimonas arenae_
206	GCF_900659885.1	GCF_900659885.1_TLA_protein	1427523	cellular organisms_Bacteria_Terrabacteria group_Actinobacteria_Actinobacteria_Propionibacteriales_Propionibacteriaceae_Tessaracoccus_Tessaracoccus lapidicaptus_
207	GCF_015352445.1	GCF_015352445.1_ASM1535244v1_protein	433664	cellular organisms_Bacteria_Terrabacteria group_Actinobacteria_Actinobacteria_Propionibacteriales_Nocardioidaceae_Nocardioides_Nocardioides agariphilus_
208	GCF_014640635.1	GCF_014640635.1_ASM1464063v1_protein	1849103	cellular organisms_Bacteria_Terrabacteria group_Actinobacteria_Actinobacteria_Micrococcales_Dermacoccaceae_Flexivirga_Flexivirga endophytica_
209	GCF_014636255.1	GCF_014636255.1_ASM1463625v1_protein	913969	cellular organisms_Bacteria_Terrabacteria group_Actinobacteria_Actinobacteria_Micrococcales_Intrasporangiaceae_Knoellia_Knoellia flava_
210	GCF_013409325.1	GCF_013409325.1_ASM1340932v1_protein	111564	cellular organisms_Bacteria_Terrabacteria group_Actinobacteria_Actinobacteria_Micrococcales_Dermatophilaceae_Kineosphaera_Kineosphaera limosa_
211	GCF_014646215.1	GCF_014646215.1_ASM1464621v1_protein	1748367	cellular organisms_Bacteria_Terrabacteria group_Actinobacteria_Actinobacteria_Nakamurellales_Nakamurellaceae_Nakamurella_Nakamurella endophytica_
212	GCF_013409345.1	GCF_013409345.1_ASM1340934v1_protein	37633	cellular organisms_Bacteria_Terrabacteria group_Actinobacteria_Actinobacteria_Kineosporiales_Kineosporiaceae_Kineococcus_Kineococcus aurantiacus_
213	GCF_014645755.1	GCF_014645755.1_ASM1464575v1_protein	477641	cellular organisms_Bacteria_Terrabacteria group_Actinobacteria_Actinobacteria_Geodermatophilales_Geodermatophilaceae_Modestobacter_Modestobacter marinus_
214	GCF_011250635.1	GCF_011250635.1_ASM1125063v1_protein	2714956	cellular organisms_Bacteria_Terrabacteria group_Actinobacteria_Actinobacteria_Motilibacterales_Motilibacteraceae_Motilibacter_Motilibacter deserti_
215	GCF_003594885.1	GCF_003594885.1_ASM359488v1_protein	2339232	cellular organisms_Bacteria_Terrabacteria group_Actinobacteria_Actinobacteria_Motilibacterales_Vallicoccaceae_Vallicoccus_Vallicoccus soli_
216	GCF_009834025.1	GCF_009834025.1_ASM983402v1_protein	1891644	cellular organisms_Bacteria_Terrabacteria group_Actinobacteria_Actinobacteria_Sporichthyales_Sporichthyaceae_Epidermidibacterium_Epidermidibacterium keratini_
217	GCF_003003235.1	GCF_003003235.1_ASM300323v1_protein	1629062	cellular organisms_Bacteria_Terrabacteria group_Actinobacteria_Actinobacteria_Frankiales_Frankiales incertae sedis_Antricoccus_Antricoccus suffuscus_
218	GCF_900197875.1	GCF_900197875.1_FRACA_ARgP5_protein	1836972	cellular organisms_Bacteria_Terrabacteria group_Actinobacteria_Actinobacteria_Frankiales_Frankiaceae_Frankia_Frankia canadensis_
219	GCF_007827045.1	GCF_007827045.1_ASM782704v1_protein	2480626	cellular organisms_Bacteria_Terrabacteria group_Actinobacteria_Actinobacteria_Streptosporangiales_Treboniaceae_Trebonia_Trebonia kvetii_
220	GCF_010993745.1	GCF_010993745.1_ASM1099374v1_protein	2681555	cellular organisms_Bacteria_Terrabacteria group_Actinobacteria_Actinobacteria_Cryptosporangiales_Cryptosporangiaceae_Fodinicola_Fodinicola acaciae_
221	GCF_014873755.1	GCF_014873755.1_ASM1487375v1_protein	218822	cellular organisms_Bacteria_Terrabacteria group_Actinobacteria_Actinobacteria_Pseudonocardiales_Pseudonocardiaceae_Amycolatopsis_Amycolatopsis lexingtonensis_
222	GCF_013408175.1	GCF_013408175.1_ASM1340817v1_protein	1470178	cellular organisms_Bacteria_Terrabacteria group_Actinobacteria_Actinobacteria_Actinopolysporales_Actinopolysporaceae_Actinopolyspora_Actinopolyspora biskrensis_
223	GCF_006716575.1	GCF_006716575.1_ASM671657v1_protein	1500506	cellular organisms_Bacteria_Terrabacteria group_Actinobacteria_Actinobacteria_Actinobacteria incertae sedis_Halopolyspora_Halopolyspora algeriensis__
224	GCF_015356825.1	GCF_015356825.1_ASM1535682v1_protein	280293	cellular organisms_Bacteria_Terrabacteria group_Actinobacteria_Actinobacteria_Catenulisporales_Catenulisporaceae_Catenulispora_Catenulispora rubra_
225	GCF_016107395.1	GCF_016107395.1_INACH3013-01_protein	375757	cellular organisms_Bacteria_Terrabacteria group_Actinobacteria_Actinobacteria_Streptomycetales_Streptomycetaceae_Streptomyces_Streptomyces fildesensis_
226	GCF_000717315.1	GCF_000717315.1_ASM71731v1_protein	304899	cellular organisms_Bacteria_Terrabacteria group_Actinobacteria_Actinobacteria_Catenulisporales_Actinospicaceae_Actinospica_Actinospica acidiphila_
227	GCF_015751765.1	GCF_015751765.1_ASM1575176v1_protein	709868	cellular organisms_Bacteria_Terrabacteria group_Actinobacteria_Actinobacteria_Micromonosporales_Micromonosporaceae_Micromonospora_Micromonospora ureilytica_
228	GCF_009451885.1	GCF_009451885.1_ASM945188v1_protein	2656774	cellular organisms_Bacteria_Terrabacteria group_Actinobacteria_Actinobacteria_Glycomycetales_Glycomycetaceae_Glycomyces_Glycomyces albidus_
229	GCF_014204975.1	GCF_014204975.1_ASM1420497v1_protein	1524084	cellular organisms_Bacteria_Terrabacteria group_Actinobacteria_Actinobacteria_Jiangellales_Jiangellaceae_Jiangella_Jiangella mangrovi_
230	GCF_014874035.1	GCF_014874035.1_ASM1487403v1_protein	372655	cellular organisms_Bacteria_Terrabacteria group_Actinobacteria_Actinobacteria_Streptosporangiales_Nocardiopsaceae_Nocardiopsis_Nocardiopsis terrae_
231	GCF_003002095.1	GCF_003002095.1_ASM300209v1_protein	1144618	cellular organisms_Bacteria_Terrabacteria group_Actinobacteria_Actinobacteria_Streptosporangiales_Streptosporangiales incertae sedis_Allonocardiopsis_Allonocardiopsis opalescens_
232	GCF_015751755.1	GCF_015751755.1_ASM1575175v1_protein	58110	cellular organisms_Bacteria_Terrabacteria group_Actinobacteria_Actinobacteria_Streptosporangiales_Thermomonosporaceae_Actinomadura_Actinomadura viridis_
233	GCF_014873145.1	GCF_014873145.1_ASM1487314v1_protein	46172	cellular organisms_Bacteria_Terrabacteria group_Actinobacteria_Actinobacteria_Streptosporangiales_Streptosporangiaceae_Nonomuraea_Nonomuraea angiospora_
234	GCF_000092645.1	GCF_000092645.1_ASM9264v1_protein	2006	cellular organisms_Bacteria_Terrabacteria group_Actinobacteria_Actinobacteria_Actinobacteria incertae sedis_Thermobispora_Thermobispora bispora__
235	GCF_003205875.1	GCF_003205875.1_ASM320587v1_protein	2094568	cellular organisms_Bacteria_Terrabacteria group_Chloroflexi_Chloroflexia_Herpetosiphonales_Herpetosiphonaceae_Herpetosiphon_Herpetosiphon llansteffanensis_
236	GCF_001650695.1	GCF_001650695.1_ASM165069v1_protein	1707952	cellular organisms_Bacteria_Terrabacteria group_Chloroflexi_Chloroflexia_Chloroflexales_Chloroflexineae_Chloroflexaceae_Chloroflexus_Chloroflexus islandicus
237	GCF_006569185.1	GCF_006569185.1_ASM656918v1_protein	1204385	cellular organisms_Bacteria_Terrabacteria group_Chloroflexi_Caldilineae_Caldilineales_Caldilineaceae_Litorilinea_Litorilinea aerophila_
238	GCF_900187885.1	GCF_900187885.1_IMG-taxon_2140918011_annotated_assembly_protein	1495650	cellular organisms_Bacteria_Terrabacteria group_Chloroflexi_Thermoflexia_Thermoflexales_Thermoflexaceae_Thermoflexus_Thermoflexus hugenholtzii_
239	GCF_001306175.1	GCF_001306175.1_ASM130617v1_protein	872965	cellular organisms_Bacteria_Terrabacteria group_Chloroflexi_Ardenticatenia_Ardenticatenales_Ardenticatenaceae_Ardenticatena_Ardenticatena maritima_
240	GCF_000744775.1	GCF_000744775.1_ASM74477v1_protein	1382356	cellular organisms_Bacteria_Terrabacteria group_Chloroflexi_Thermomicrobia_unclassified Thermomicrobia_Thermorudis_Thermorudis peleae__
241	GCF_000297255.1	GCF_000297255.1_ASM29725v1_protein	1206749	cellular organisms_Bacteria_Terrabacteria group_Chloroflexi_Thermomicrobia_Sphaerobacteridae_Sphaerobacterales_Sphaerobacterineae_Sphaerobacteraceae_Nitrolancea_Nitrolancea hollandica__
242	GCF_008974285.1	GCF_008974285.1_ASM897428v1_protein	2045279	cellular organisms_Bacteria_Terrabacteria group_Chloroflexi_Ktedonobacteria_Thermogemmatisporales_Thermogemmatisporaceae_Thermogemmatispora_Thermogemmatispora aurantia_
243	GCF_008974265.1	GCF_008974265.1_ASM897426v1_protein	2607529	cellular organisms_Bacteria_Terrabacteria group_Chloroflexi_Ktedonobacteria_Ktedonobacterales_Dictyobacteraceae_Dictyobacter_Dictyobacter vulcani_
244	GCF_005402645.1	GCF_005402645.1_ASM540264v1_protein	644383	cellular organisms_Bacteria_Terrabacteria group_Chloroflexi_Ktedonobacteria_Ktedonobacterales_Thermosporotrichaceae_Thermosporothrix_Thermosporothrix hazakensis_
245	GCF_004208415.1	GCF_004208415.1_ASM420841v1_protein	2509675	cellular organisms_Bacteria_Terrabacteria group_Chloroflexi_Ktedonobacteria_Ktedonobacterales_Ktedonosporobacteraceae_Ktedonosporobacter_Ktedonosporobacter rubrisoli_
246	GCF_000178855.1	GCF_000178855.1_ASM17885v1_protein	363277	cellular organisms_Bacteria_Terrabacteria group_Chloroflexi_Ktedonobacteria_Ktedonobacterales_Ktedonobacteraceae_Ktedonobacter_Ktedonobacter racemifer_
247	GCF_001544015.1	GCF_001544015.1_ASM154401v1_protein	1555112	cellular organisms_Bacteria_Terrabacteria group_Firmicutes_Limnochordia_Limnochordales_Limnochordaceae_Limnochorda_Limnochorda pilosa_
248	GCF_014875845.1	GCF_014875845.1_ASM1487584v1_protein	980427	cellular organisms_Bacteria_Terrabacteria group_Deinococcus-Thermus_Deinococci_Deinococcales_Deinococcaceae_Deinococcus_Deinococcus wulumuqiensis_
249	GCF_014647535.1	GCF_014647535.1_ASM1464753v1_protein	532059	cellular organisms_Bacteria_Terrabacteria group_Deinococcus-Thermus_Deinococci_Thermales_Thermaceae_Thermus_Thermus composti_
250	GCF_000092425.1	GCF_000092425.1_ASM9242v1_protein	332249	cellular organisms_Bacteria_Terrabacteria group_Deinococcus-Thermus_Deinococci_Trueperales_Trueperaceae_Truepera_Truepera radiovictrix_
251	GCF_003011125.1	GCF_003011125.1_ASM301112v1_protein	2116544	cellular organisms_Bacteria_Terrabacteria group_Cyanobacteria/Melainabacteria group_Cyanobacteria_Synechococcales_Synechococcaceae_Synechococcus_Synechococcus lacustris_
252	GCF_000484535.1	GCF_000484535.1_ASM48453v1_protein	1416614	cellular organisms_Bacteria_Terrabacteria group_Cyanobacteria/Melainabacteria group_Cyanobacteria_Gloeobacteria_Gloeobacterales_Gloeobacteraceae_Gloeobacter_Gloeobacter kilaueensis
253	GCF_001870225.1	GCF_001870225.1_ASM187022v1_protein	1188228	cellular organisms_Bacteria_Terrabacteria group_Cyanobacteria/Melainabacteria group_Cyanobacteria_Gloeoemargaritales_Gloeomargaritaceae_Gloeomargarita_Gloeomargarita lithophora_
254	GCF_013361095.1	GCF_013361095.1_0153_protein	927669	cellular organisms_Bacteria_Terrabacteria group_Cyanobacteria/Melainabacteria group_Cyanobacteria_Synechococcales_Pseudanabaenaceae_Pseudanabaena_Pseudanabaena biceps_
255	GCF_003003845.1	GCF_003003845.1_ASM300384v1_protein	2107691	cellular organisms_Bacteria_Terrabacteria group_Cyanobacteria/Melainabacteria group_Cyanobacteria_Synechococcales_Chamaesiphonaceae_Chamaesiphon_Chamaesiphon polymorphus_
256	GCF_015207255.1	GCF_015207255.1_ASM1520725v1_protein	1744976	cellular organisms_Bacteria_Terrabacteria group_Cyanobacteria/Melainabacteria group_Cyanobacteria_Synechococcales_Romeriaceae_Romeria_Romeria gracilis_
257	GCF_015207065.1	GCF_015207065.1_ASM1520706v1_protein	1202	cellular organisms_Bacteria_Terrabacteria group_Cyanobacteria/Melainabacteria group_Cyanobacteria_Synechococcales_Leptolyngbyaceae_Leptolyngbya_Leptolyngbya ectocarpi_
258	GCF_004212215.1	GCF_004212215.1_ASM421221v1_protein	192731	cellular organisms_Bacteria_Terrabacteria group_Cyanobacteria/Melainabacteria group_Cyanobacteria_Synechococcales_Prochlorotrichaceae_Halomicronema_Halomicronema excentricum_
259	GCF_015207985.1	GCF_015207985.1_ASM1520798v1_protein	945780	cellular organisms_Bacteria_Terrabacteria group_Cyanobacteria/Melainabacteria group_Cyanobacteria_Synechococcales_Merismopediaceae_Synechocystis_Synechocystis salina_
260	GCF_015207425.1	GCF_015207425.1_ASM1520742v1_protein	1983105	cellular organisms_Bacteria_Terrabacteria group_Cyanobacteria/Melainabacteria group_Cyanobacteria_Cyanobacteria incertae sedis_Lusitaniella_Lusitaniella coriacea__
261	GCF_001890765.1	GCF_001890765.1_ASM189076v1_protein	270636	cellular organisms_Bacteria_Terrabacteria group_Cyanobacteria/Melainabacteria group_Cyanobacteria_Spirulinales_Spirulinaceae_Spirulina_Spirulina major_
262	GCF_001904635.1	GCF_001904635.1_ASM190463v1_protein	1616834	cellular organisms_Bacteria_Terrabacteria group_Cyanobacteria/Melainabacteria group_Cyanobacteria_Pleurocapsales_Hydrococcaceae_Hydrococcus_Hydrococcus rivularis_
263	GCF_900659865.1	GCF_900659865.1_H1P_protein	1982969	cellular organisms_Bacteria_Terrabacteria group_Cyanobacteria/Melainabacteria group_Cyanobacteria_Pleurocapsales_Hyellaceae_Hyella_Hyella patelloides_
264	GCF_000317575.1	GCF_000317575.1_ASM31757v1_protein	102116	cellular organisms_Bacteria_Terrabacteria group_Cyanobacteria/Melainabacteria group_Cyanobacteria_Pleurocapsales_Dermocarpellaceae_Stanieria_Stanieria cyanosphaera_
265	GCF_015207655.1	GCF_015207655.1_ASM1520765v1_protein	693223	cellular organisms_Bacteria_Terrabacteria group_Cyanobacteria/Melainabacteria group_Cyanobacteria_Oscillatoriophycideae_Chroococcales_Chroococcaceae_Gloeocapsopsis_Gloeocapsopsis crepidinum
266	GCF_003991895.1	GCF_003991895.1_ASM399189v1_protein	171392	cellular organisms_Bacteria_Terrabacteria group_Cyanobacteria/Melainabacteria group_Cyanobacteria_Chroococcidiopsidales_Chroococcidiopsidaceae_Chroococcidiopsis_Chroococcidiopsis cubana_
267	GCF_015207665.1	GCF_015207665.1_ASM1520766v1_protein	945768	cellular organisms_Bacteria_Terrabacteria group_Cyanobacteria/Melainabacteria group_Cyanobacteria_Oscillatoriophycideae_Oscillatoriales_Oscillatoriaceae_Plectonema_Plectonema radiosum
268	GCF_015207785.1	GCF_015207785.1_ASM1520778v1_protein	1166	cellular organisms_Bacteria_Terrabacteria group_Cyanobacteria/Melainabacteria group_Cyanobacteria_Nostocales_Aphanizomenonaceae_Dolichospermum_Dolichospermum flos-aquae_
269	GCF_014696625.1	GCF_014696625.1_ASM1469662v1_protein	1521621	cellular organisms_Bacteria_Terrabacteria group_Cyanobacteria/Melainabacteria group_Cyanobacteria_Nostocales_Nostocaceae_Nostoc_Nostoc parmelioides_
270	GCF_014696315.1	GCF_014696315.1_ASM1469631v1_protein	212352	cellular organisms_Bacteria_Terrabacteria group_Cyanobacteria/Melainabacteria group_Cyanobacteria_Nostocales_Calotrichaceae_Calothrix_Calothrix membranacea_
271	GCF_002368275.1	GCF_002368275.1_ASM236827v1_protein	1197	cellular organisms_Bacteria_Terrabacteria group_Cyanobacteria/Melainabacteria group_Cyanobacteria_Nostocales_Rivulariaceae_Microchaete_Microchaete diplosiphon_
272	GCF_000332295.1	GCF_000332295.1_ASM33229v1_protein	1892405	cellular organisms_Bacteria_Terrabacteria group_Cyanobacteria/Melainabacteria group_Cyanobacteria_Nostocales_Fortieaceae_Fortiea_Fortiea contorta_
273	GCF_004323185.1	GCF_004323185.1_ASM432318v1_protein	221298	cellular organisms_Bacteria_Terrabacteria group_Cyanobacteria/Melainabacteria group_Cyanobacteria_Nostocales_Hapalosiphonaceae_Westiellopsis_Westiellopsis prolifica_
274	GCF_000317285.1	GCF_000317285.1_ChIPCC6912_1.0_protein	1124	cellular organisms_Bacteria_Terrabacteria group_Cyanobacteria/Melainabacteria group_Cyanobacteria_Nostocales_Chlorogloeopsidaceae_Chlorogloeopsis_Chlorogloeopsis fritschii_
275	GCF_000760695.4	GCF_000760695.4_ASM76069v4_protein	1246981	cellular organisms_Bacteria_Terrabacteria group_Cyanobacteria/Melainabacteria group_Cyanobacteria_Nostocales_Tolypothrichaceae_Tolypothrix_Tolypothrix bouteillei_
276	GCF_012912135.1	GCF_012912135.1_ASM1291213v1_protein	383615	cellular organisms_Bacteria_Terrabacteria group_Cyanobacteria/Melainabacteria group_Cyanobacteria_Nostocales_Scytonemataceae_Brasilonema_Brasilonema bromeliae_
277	GCF_000315565.1	GCF_000315565.1_ASM31556v1_protein	221287	cellular organisms_Bacteria_Terrabacteria group_Cyanobacteria/Melainabacteria group_Cyanobacteria_Nostocales_Symphyonemataceae_Mastigocladopsis_Mastigocladopsis repens_
278	GCF_006517175.1	GCF_006517175.1_ASM651717v1_protein	2292766	cellular organisms_Bacteria_Proteobacteria_delta/epsilon subdivisions_Deltaproteobacteria_Bradymonadales_Bradymonadaceae_Persicimonas_Persicimonas caeni_
279	GCF_013116705.1	GCF_013116705.1_ASM1311670v1_protein	2316736	cellular organisms_Bacteria_Proteobacteria_delta/epsilon subdivisions_Deltaproteobacteria_Myxococcales_Cystobacterineae_Myxococcaceae_Corallococcus_Corallococcus exercitus
280	GCF_013000925.1	GCF_013000925.1_ASM1300092v1_protein	1639882	cellular organisms_Bacteria_FCB group_Gemmatimonadetes_Longimicrobia_Longimicrobiales_Longimicrobiaceae_Longimicrobium_Longimicrobium terrae_
281	GCF_000695095.2	GCF_000695095.2_ASM69509v2_protein	1379270	cellular organisms_Bacteria_FCB group_Gemmatimonadetes_Gemmatimonadetes_Gemmatimonadales_Gemmatimonadaceae_Gemmatimonas_Gemmatimonas phototrophica_
282	GCF_900403705.1	GCF_900403705.1_NTLENBS10_protein	1436998	cellular organisms_Bacteria_Nitrospirae_Nitrospira_Nitrospirales_Nitrospiraceae_Nitrospira_Nitrospira lenta__
283	GCF_000341545.2	GCF_000341545.2_ASM34154v2_protein	35801	cellular organisms_Bacteria_Nitrospinae/Tectomicrobia group_Nitrospinae_Nitrospinia_Nitrospinales_Nitrospinaceae_Nitrospina_Nitrospina gracilis_
284	GCF_014203025.1	GCF_014203025.1_ASM1420302v1_protein	682562	cellular organisms_Bacteria_Chrysiogenetes_Chrysiogenetes_Chrysiogenales_Chrysiogenaceae_Desulfurispira_Desulfurispira natronophila__
285	GCF_015731765.1	GCF_015731765.1_ASM1573176v1_protein	32016	cellular organisms_Bacteria_Proteobacteria_delta/epsilon subdivisions_Deltaproteobacteria_Desulfovibrionales_Desulfovibrionaceae_Cupidesulfovibrio_Cupidesulfovibrio oxamicus_
286	GCF_014883105.1	GCF_014883105.1_ASM1488310v1_protein	1340425	cellular organisms_Bacteria_Proteobacteria_delta/epsilon subdivisions_Deltaproteobacteria_Desulfuromonadales_Geobacteraceae_Geobacter_Geobacter anodireducens_
287	GCF_014201505.1	GCF_014201505.1_ASM1420150v1_protein	1506996	cellular organisms_Bacteria_Proteobacteria_delta/epsilon subdivisions_Deltaproteobacteria_Desulfobacterales_Desulfobulbaceae_Desulfoprunum_Desulfoprunum benzoelyticum_
288	GCF_012979235.1	GCF_012979235.1_ASM1297923v1_protein	1765737	cellular organisms_Bacteria_Proteobacteria_delta/epsilon subdivisions_Deltaproteobacteria_Deltaproteobacteria incertae sedis_Dissulfurirhabdaceae_Dissulfurirhabdus_Dissulfurirhabdus thermomarina_
289	GCF_012317585.1	GCF_012317585.1_ASM1231758v1_protein	2047767	cellular organisms_Bacteria_Thermodesulfobacteria_Thermodesulfobacteria_Thermodesulfobacteriales_Thermodesulfobacteriaceae_Thermosulfurimonas_Thermosulfurimonas marina__
290	GCF_005377625.1	GCF_005377625.1_ASM537762v1_protein	361111	cellular organisms_Bacteria_Proteobacteria_delta/epsilon subdivisions_Deltaproteobacteria_Syntrophobacterales_Syntrophobacteraceae_Desulfoglaeba_Desulfoglaeba alkanexedens_
291	GCF_001184205.1	GCF_001184205.1_ASM118420v1_protein	1348163	cellular organisms_Bacteria_Proteobacteria_delta/epsilon subdivisions_Deltaproteobacteria_Desulfarculales_Desulfarculaceae_Desulfocarbo_Desulfocarbo indianensis_
292	GCF_000242615.2	GCF_000242615.2_ASM24261v3_protein	35839	cellular organisms_Bacteria_Acidobacteria_Holophagae_Holophagales_Holophagaceae_Holophaga_Holophaga foetida__
293	GCF_000687145.1	GCF_000687145.1_TheAqu1.0_protein	1312852	cellular organisms_Bacteria_Acidobacteria_Thermoanaerobaculia_Thermoanaerobaculales_Thermoanaerobaculaceae_Thermoanaerobaculum_Thermoanaerobaculum aquaticum__
294	GCF_015277775.1	GCF_015277775.1_ASM1527777v1_protein	1473598	cellular organisms_Bacteria_Acidobacteria_Acidobacteriia_Bryobacterales_Bryobacteraceae_Paludibaculum_Paludibaculum fermentans__
295	GCF_014640335.1	GCF_014640335.1_ASM1464033v1_protein	1560005	cellular organisms_Bacteria_Acidobacteria_Acidobacteriia_Acidobacteriales_Acidobacteriaceae_Edaphobacter_Edaphobacter dinghuensis__
296	GCF_001618865.1	GCF_001618865.1_ASM161886v1_protein	1855912	cellular organisms_Bacteria_Acidobacteria_Vicinamibacteria_Vicinamibacteraceae_Luteitalea_Luteitalea pratensis
297	GCF_000820845.2	GCF_000820845.2_K22_protein	454194	cellular organisms_Bacteria_Acidobacteria_Blastocatellia_Blastocatellales_Pyrinomonadaceae_Pyrinomonas_Pyrinomonas methylaliphatogenes__
298	GCF_000226295.1	GCF_000226295.1_ASM22629v1_protein	458033	cellular organisms_Bacteria_Acidobacteria_Blastocatellia_Chloracidobacterium_Chloracidobacterium thermophilum_
299	GCF_011059105.1	GCF_011059105.1_ASM1105910v1_protein	1736908	cellular organisms_Bacteria_FCB group_Bacteroidetes/Chlorobi group_Balneolaeota_Balneolia_Balneolales_Balneolaceae_Aliifodinibius_Aliifodinibius halophilus
300	GCF_002894665.1	GCF_002894665.1_ASM289466v1_protein	890425	cellular organisms_Bacteria_FCB group_Bacteroidetes/Chlorobi group_Rhodothermaeota_Rhodothermia_Rhodothermales_Salinibacteraceae_Salinivenus_Salinivenus iranica
301	GCF_002554795.1	GCF_002554795.1_ASM255479v1_protein	1850348	cellular organisms_Bacteria_FCB group_Bacteroidetes/Chlorobi group_Bacteroidetes_Bacteroidetes Order II. Incertae sedis_Rhodothermaceae_Longibacter_Longibacter salinarum_
302	GCF_002283365.1	GCF_002283365.1_ASM228336v1_protein	1196024	cellular organisms_Bacteria_FCB group_Bacteroidetes/Chlorobi group_Rhodothermaeota_Rhodothermia_Rhodothermales_Rubricoccaceae_Rubrivirga_Rubrivirga marina
303	GCF_006265165.1	GCF_006265165.1_ASM626516v1_protein	115852	cellular organisms_Bacteria_FCB group_Bacteroidetes/Chlorobi group_Chlorobi_Chlorobia_Chlorobiales_Chlorobiaceae_Chlorobaculum_Chlorobaculum thiosulfatiphilum
304	GCF_001886815.1	GCF_001886815.1_ASM188681v1_protein	187145	cellular organisms_Bacteria_Calditrichaeota_Calditrichae_Calditrichales_Calditrichaceae_Caldithrix_Caldithrix abyssi__
305	GCF_000279145.1	GCF_000279145.1_ASM27914v1_protein	1134405	cellular organisms_Bacteria_FCB group_Bacteroidetes/Chlorobi group_Ignavibacteriae_Ignavibacteria_Ignavibacteriales_Melioribacteraceae_Melioribacter_Melioribacter roseus
306	GCF_000258405.1	GCF_000258405.1_ASM25840v1_protein	591197	cellular organisms_Bacteria_FCB group_Bacteroidetes/Chlorobi group_Ignavibacteriae_Ignavibacteria_Ignavibacteriales_Ignavibacteriaceae_Ignavibacterium_Ignavibacterium album
307	GCF_015557985.1	GCF_015557985.1_ASM1555798v1_protein	214856	cellular organisms_Bacteria_FCB group_Bacteroidetes/Chlorobi group_Bacteroidetes_Bacteroidia_Bacteroidales_Rikenellaceae_Alistipes_Alistipes finegoldii
308	GCF_014647355.1	GCF_014647355.1_ASM1464735v1_protein	1472417	cellular organisms_Bacteria_FCB group_Bacteroidetes/Chlorobi group_Bacteroidetes_Bacteroidia_Bacteroidales_Odoribacteraceae_Butyricimonas_Butyricimonas paravirosa
309	GCF_014647755.1	GCF_014647755.1_ASM1464775v1_protein	1583331	cellular organisms_Bacteria_FCB group_Bacteroidetes/Chlorobi group_Bacteroidetes_Bacteroidia_Bacteroidales_Porphyromonadaceae_Porphyromonas_Porphyromonas pasteri
310	GCF_014195585.1	GCF_014195585.1_ASM1419558v1_protein	671218	cellular organisms_Bacteria_FCB group_Bacteroidetes/Chlorobi group_Bacteroidetes_Bacteroidia_Bacteroidales_Prevotellaceae_Alloprevotella_Alloprevotella rava
311	GCF_004803915.1	GCF_004803915.1_ASM480391v1_protein	2518971	cellular organisms_Bacteria_FCB group_Bacteroidetes/Chlorobi group_Bacteroidetes_Bacteroidia_Bacteroidales_Muribaculaceae_Duncaniella_Duncaniella dubosii
312	GCF_014196915.1	GCF_014196915.1_ASM1419691v1_protein	637886	cellular organisms_Bacteria_FCB group_Bacteroidetes/Chlorobi group_Bacteroidetes_Bacteroidia_Bacteroidales_Dysgonomonadaceae_Dysgonomonas_Dysgonomonas hofstadii
313	GCF_014199665.1	GCF_014199665.1_ASM1419966v1_protein	1217282	cellular organisms_Bacteria_FCB group_Bacteroidetes/Chlorobi group_Bacteroidetes_Bacteroidia_Bacteroidales_Tannerellaceae_Parabacteroides_Parabacteroides faecis
314	GCF_902374375.1	GCF_902374375.1_MGYG-HGUT-01364_protein	310297	cellular organisms_Bacteria_FCB group_Bacteroidetes/Chlorobi group_Bacteroidetes_Bacteroidia_Bacteroidales_Bacteroidales incertae sedis_Phocaeicola_Phocaeicola plebeius
315	GCF_015551805.1	GCF_015551805.1_ASM1555180v1_protein	371601	cellular organisms_Bacteria_FCB group_Bacteroidetes/Chlorobi group_Bacteroidetes_Bacteroidia_Bacteroidales_Bacteroidaceae_Bacteroides_Bacteroides xylanisolvens
316	GCF_003634345.1	GCF_003634345.1_ASM363434v1_protein	1099853	cellular organisms_Bacteria_FCB group_Bacteroidetes/Chlorobi group_Bacteroidetes_Bacteroidia_Bacteroidales_Barnesiellaceae_Coprobacter_Coprobacter fastidiosus
317	GCF_001618385.1	GCF_001618385.1_ASM161838v1_protein	681398	cellular organisms_Bacteria_FCB group_Bacteroidetes/Chlorobi group_Bacteroidetes_Bacteroidia_Bacteroidales_Paludibacteraceae_Paludibacter_Paludibacter jiangxiensis
318	GCF_900182605.1	GCF_900182605.1_IMG-taxon_2724679709_annotated_assembly_protein	1168039	cellular organisms_Bacteria_FCB group_Bacteroidetes/Chlorobi group_Bacteroidetes_Bacteroidia_Marinilabiliales_Marinilabiliaceae_Saccharicrinis_Saccharicrinis carchari
319	GCF_009735555.1	GCF_009735555.1_ASM973555v1_protein	2686357	cellular organisms_Bacteria_FCB group_Bacteroidetes/Chlorobi group_Bacteroidetes_Bacteroidia_Marinilabiliales_Marinifilaceae_Labilibaculum_Labilibaculum euxinus
320	GCF_009617855.1	GCF_009617855.1_ASM961785v1_protein	1541063	cellular organisms_Bacteria_FCB group_Bacteroidetes/Chlorobi group_Bacteroidetes_Bacteroidia_Marinilabiliales_Prolixibacteraceae_Prolixibacter_Prolixibacter denitrificans
321	GCF_003096835.1	GCF_003096835.1_ASM309683v1_Protein	1537566	cellular organisms_Bacteria_FCB group_Bacteroidetes/Chlorobi group_Bacteroidetes_Bacteroidia_Bacteroidales_Balneicellaceae_Balneicella_Balneicella halophila
322	GCF_900096565.1	GCF_900096565.1_IMG-taxon_2654588148_annotated_assembly_protein	1640674	cellular organisms_Bacteria_FCB group_Bacteroidetes/Chlorobi group_Bacteroidetes_Bacteroidia_Bacteroidales_Williamwhitmaniaceae_Williamwhitmania_Williamwhitmania taraxaci
323	GCF_013265555.1	GCF_013265555.1_ASM1326555v1_protein	2590900	cellular organisms_Bacteria_FCB group_Bacteroidetes/Chlorobi group_Bacteroidetes_Bacteroidia_Bacteroidales_Tenuifilaceae_Tenuifilum_Tenuifilum thalassicum
324	GCF_001443605.1	GCF_001443605.1_ASM144360v1_protein	1307839	cellular organisms_Bacteria_FCB group_Bacteroidetes/Chlorobi group_Bacteroidetes_Bacteroidia_Marinilabiliales_Salinivirgaceae_Salinivirga_Salinivirga cyanobacteriivorans
325	GCF_001192835.1	GCF_001192835.1_ASM119283v1_protein	1678841	cellular organisms_Bacteria_FCB group_Bacteroidetes/Chlorobi group_Bacteroidetes_Bacteroidia_Bacteroidales_Lentimicrobiaceae_Lentimicrobium_Lentimicrobium saccharophilum
326	GCF_003268615.1	GCF_003268615.1_ASM326861v1_protein	164516	cellular organisms_Bacteria_FCB group_Bacteroidetes/Chlorobi group_Bacteroidetes_Flavobacteriia_Flavobacteriales_Blattabacteriaceae_Blattabacterium_Blattabacterium clevelandi
327	GCF_014961145.1	GCF_014961145.1_ASM1496114v1_protein	1118202	cellular organisms_Bacteria_FCB group_Bacteroidetes/Chlorobi group_Bacteroidetes_Flavobacteriia_Flavobacteriales_Weeksellaceae_Cruoricaptor_Cruoricaptor ignavus
328	GCF_002369955.1	GCF_002369955.1_ASM236995v1_protein	242600	cellular organisms_Bacteria_FCB group_Bacteroidetes/Chlorobi group_Bacteroidetes_Flavobacteriia_Flavobacteriales_Ichthyobacteriaceae_Ichthyobacterium_Ichthyobacterium seriolicida
329	GCF_015767265.1	GCF_015767265.1_ASM1576726v1_protein	1182451	cellular organisms_Bacteria_FCB group_Bacteroidetes/Chlorobi group_Bacteroidetes_Flavobacteriia_Flavobacteriales_Flavobacteriaceae_Aureivirga_Aureivirga marina
330	GCF_008933115.1	GCF_008933115.1_ASM893311v1_protein	911197	cellular organisms_Bacteria_FCB group_Bacteroidetes/Chlorobi group_Bacteroidetes_Flavobacteriia_Flavobacteriales_Schleiferiaceae_Phaeocystidibacter_Phaeocystidibacter luteus
331	GCF_010686655.1	GCF_010686655.1_UTAS_Cryign_v1.0_protein	101383	cellular organisms_Bacteria_FCB group_Bacteroidetes/Chlorobi group_Bacteroidetes_Flavobacteriia_Flavobacteriales_Cryomorphaceae_Cryomorpha_Cryomorpha ignava
332	GCF_007995015.1	GCF_007995015.1_ASM799501v1_protein	1294296	cellular organisms_Bacteria_FCB group_Bacteroidetes/Chlorobi group_Bacteroidetes_Flavobacteriia_Flavobacteriales_Luteibaculaceae_Luteibaculum_Luteibaculum oceani
333	GCF_008806325.1	GCF_008806325.1_ASM880632v1_protein	1803916	cellular organisms_Bacteria_FCB group_Bacteroidetes/Chlorobi group_Bacteroidetes_Flavobacteriia_Flavobacteriales_Salibacteraceae_Salibacter_Salibacter halophilus
334	GCF_007993035.1	GCF_007993035.1_ASM799303v1_protein	1926625	cellular organisms_Bacteria_FCB group_Bacteroidetes/Chlorobi group_Bacteroidetes_Flavobacteriia_Flavobacteriales_Vicingaceae_Vicingus_Vicingus serpentipes
335	GCF_007558725.1	GCF_007558725.1_ASM755872v1_protein	2597671	cellular organisms_Bacteria_FCB group_Bacteroidetes/Chlorobi group_Bacteroidetes_Flavobacteriia_Flavobacteriales_Crocinitomicaceae_Fluviicola_Fluviicola chungangensis
336	GCF_015221995.1	GCF_015221995.1_ASM1522199v1_protein	768480	cellular organisms_Bacteria_FCB group_Bacteroidetes/Chlorobi group_Bacteroidetes_Sphingobacteriia_Sphingobacteriales_Sphingobacteriaceae_Mucilaginibacter_Mucilaginibacter boryungensis
337	GCF_014529935.1	GCF_014529935.1_ASM1452993v1_protein	1569794	cellular organisms_Bacteria_FCB group_Bacteroidetes/Chlorobi group_Bacteroidetes_Chitinophagia_Chitinophagales_Chitinophagaceae_Chitinophaga_Chitinophaga qingshengii
338	GCF_014195575.1	GCF_014195575.1_ASM1419557v1_protein	367791	cellular organisms_Bacteria_FCB group_Bacteroidetes/Chlorobi group_Bacteroidetes_Cytophagia_Cytophagales_Flammeovirgaceae_Flammeovirga_Flammeovirga yaeyamensis
339	GCF_011761635.1	GCF_011761635.1_ASM1176163v1_protein	28195	cellular organisms_Bacteria_FCB group_Bacteroidetes/Chlorobi group_Bacteroidetes_Cytophagia_Cytophagales_Thermonemataceae_Thermonema_Thermonema lapsum
340	GCF_002843425.1	GCF_002843425.1_ASM284342v1_protein	2016530	cellular organisms_Bacteria_FCB group_Bacteroidetes/Chlorobi group_Bacteroidetes_Cytophagia_Cytophagales_Raineyaceae_Raineya_Raineya orbicola
341	GCF_000430505.1	GCF_000430505.1_ASM43050v1_protein	997	cellular organisms_Bacteria_FCB group_Bacteroidetes/Chlorobi group_Bacteroidetes_Cytophagia_Cytophagales_Microscillaceae_Eisenibacter_Eisenibacter elegans
342	GCF_900112255.1	GCF_900112255.1_IMG-taxon_2675903165_annotated_assembly_protein	998	cellular organisms_Bacteria_FCB group_Bacteroidetes/Chlorobi group_Bacteroidetes_Cytophagia_Cytophagales_Flexibacteraceae_Flexibacter_Flexibacter flexilis
343	GCF_900113045.1	GCF_900113045.1_IMG-taxon_2636415974_annotated_assembly_protein	1003	cellular organisms_Bacteria_FCB group_Bacteroidetes/Chlorobi group_Bacteroidetes_Cytophagia_Cytophagales_Thermoflexibacteraceae_Thermoflexibacter_Thermoflexibacter ruber
344	GCF_000422585.1	GCF_000422585.1_ASM42258v1_protein	1002	cellular organisms_Bacteria_FCB group_Bacteroidetes/Chlorobi group_Bacteroidetes_Cytophagia_Cytophagales_Bernardetiaceae_Hugenholtzia_Hugenholtzia roseola
345	GCF_900100765.1	GCF_900100765.1_IMG-taxon_2675903159_annotated_assembly_protein	1075417	cellular organisms_Bacteria_FCB group_Bacteroidetes/Chlorobi group_Bacteroidetes_Cytophagia_Cytophagales_Catalimonadaceae_Catalinimonas_Catalinimonas alkaloidigena
346	GCF_014641595.1	GCF_014641595.1_ASM1464159v1_protein	1749036	cellular organisms_Bacteria_FCB group_Bacteroidetes/Chlorobi group_Bacteroidetes_Cytophagia_Cytophagales_Cytophagaceae_Dyadobacter_Dyadobacter endophyticus
347	GCF_014638675.1	GCF_014638675.1_ASM1463867v1_protein	1385715	cellular organisms_Bacteria_FCB group_Bacteroidetes/Chlorobi group_Bacteroidetes_Cytophagia_Cytophagales_Hymenobacteraceae_Hymenobacter_Hymenobacter qilianensis
348	GCF_001483135.1	GCF_001483135.1_ASM148313v1_protein	1751427	cellular organisms_Bacteria_FCB group_Bacteroidetes/Chlorobi group_Bacteroidetes_Cytophagia_Cytophagales_Cytophagales incertae sedis_Solirubrum_Solirubrum puertoriconensis
349	GCF_014653175.1	GCF_014653175.1_ASM1465317v1_protein	1758176	cellular organisms_Bacteria_FCB group_Bacteroidetes/Chlorobi group_Bacteroidetes_Cytophagia_Cytophagales_Roseivirgaceae_Roseivirga_Roseivirga thermotolerans
350	GCF_014637795.1	GCF_014637795.1_ASM1463779v1_protein	1323734	cellular organisms_Bacteria_FCB group_Bacteroidetes/Chlorobi group_Bacteroidetes_Cytophagia_Cytophagales_Cyclobacteriaceae_Belliella_Belliella aquatica
351	GCF_014636295.1	GCF_014636295.1_ASM1463629v1_protein	1046115	cellular organisms_Bacteria_FCB group_Bacteroidetes/Chlorobi group_Bacteroidetes_Cytophagia_Cytophagales_Marivirgaceae_Marivirga_Marivirga lumbricoides
352	GCF_009711365.1	GCF_009711365.1_ASM971136v1_protein	2529853	cellular organisms_Bacteria_FCB group_Bacteroidetes/Chlorobi group_Bacteroidetes_Cytophagia_Cytophagales_Fulvivirgaceae_Xanthovirga_Xanthovirga aplysinae
353	GCF_003386095.1	GCF_003386095.1_ASM338609v1_protein	1026	cellular organisms_Bacteria_FCB group_Bacteroidetes/Chlorobi group_Bacteroidetes_Cytophagia_Cytophagales_Reichenbachiellaceae_Marinoscillum_Marinoscillum furvescens
354	GCF_000348925.1	GCF_000348925.1_CeAn1_protein	649507	cellular organisms_Bacteria_FCB group_Bacteroidetes/Chlorobi group_Bacteroidetes_Cytophagia_Cytophagales_Cesiribacteraceae_Cesiribacter_Cesiribacter andamanensis
355	GCF_014349155.1	GCF_014349155.1_ASM1434915v1_protein	1517758	cellular organisms_Bacteria_FCB group_Bacteroidetes/Chlorobi group_Bacteroidetes_Saprospiria_Saprospirales_Lewinellaceae_Lewinella_Lewinella lacunae
356	GCF_007993045.1	GCF_007993045.1_ASM799304v1_protein	1564516	cellular organisms_Bacteria_FCB group_Bacteroidetes/Chlorobi group_Bacteroidetes_Saprospiria_Saprospirales_Haliscomenobacteraceae_Phaeodactylibacter_Phaeodactylibacter luteus
357	GCF_000250635.1	GCF_000250635.1_ASM25063v1_protein	1008	cellular organisms_Bacteria_FCB group_Bacteroidetes/Chlorobi group_Bacteroidetes_Saprospiria_Saprospirales_Saprospiraceae_Saprospira_Saprospira grandis
358	GCF_006874765.1	GCF_006874765.1_ASM687476v1_protein	28184	cellular organisms_Bacteria_Spirochaetes_Spirochaetia_Leptospirales_Leptospiraceae_Leptospira_Leptospira weilii__
359	GCF_009208775.1	GCF_009208775.1_ASM920877v1_protein	2499159	cellular organisms_Bacteria_Proteobacteria_Oligoflexia_Silvanigrellales_Silvanigrellaceae_Silvanigrella_Silvanigrella paludirubra__
360	GCF_004346105.1	GCF_004346105.1_ASM434610v1_protein	1513793	cellular organisms_Bacteria_Proteobacteria_Oligoflexia_Oligoflexales_Pseudobacteriovoracaceae_Pseudobacteriovorax_Pseudobacteriovorax antillogorgiicola__
361	GCF_001748245.1	GCF_001748245.1_ASM174824v1_protein	708132	cellular organisms_Bacteria_Proteobacteria_Oligoflexia_Oligoflexales_Oligoflexaceae_Oligoflexus_Oligoflexus tunisiensis__
362	GCF_000348725.1	GCF_000348725.1_ASM34872v1_protein	453816	cellular organisms_Bacteria_Proteobacteria_Oligoflexia_Bdellovibrionales_Bdellovibrionaceae_Bdellovibrio_Bdellovibrio exovorus__
363	GCF_006874605.1	GCF_006874605.1_ASM687460v1_protein	960	cellular organisms_Bacteria_Proteobacteria_Oligoflexia_Bacteriovoracales_Bacteriovoracaceae_Bacteriovorax_Bacteriovorax stolpii__
364	GCF_000210915.2	GCF_000210915.2_ASM21091v2_protein	97084	cellular organisms_Bacteria_Proteobacteria_Oligoflexia_Bacteriovoracales_Halobacteriovoraceae_Halobacteriovorax_Halobacteriovorax marinus__
365	GCF_011947535.1	GCF_011947535.1_ASM1194753v1_protein	314344	cellular organisms_Bacteria_Proteobacteria_Zetaproteobacteria_Mariprofundales_Mariprofundaceae_Mariprofundus_Mariprofundus ferrooxydans__
366	GCF_002109495.1	GCF_002109495.1_ASM210949v1_protein	1472297	cellular organisms_Bacteria_Proteobacteria_Alphaproteobacteria_Magnetococcales_Magnetococcaceae_Magnetofaba_Magnetofaba australis__
367	GCF_900445255.1	GCF_900445255.1_51485_H01_protein	179995	cellular organisms_Bacteria_Proteobacteria_Gammaproteobacteria_Aeromonadales_Succinivibrionaceae_Anaerobiospirillum_Anaerobiospirillum thomasii__
368	GCF_009183815.1	GCF_009183815.1_ASM918381v1_protein	1944635	cellular organisms_Bacteria_Proteobacteria_Betaproteobacteria_Burkholderiales_Sutterellaceae_Sutterella_Sutterella seckii__
369	GCF_902459475.1	GCF_902459475.1_pb_189-1_HGAP3_CTR_protein	254246	cellular organisms_Bacteria_Proteobacteria_Gammaproteobacteria_Legionellales_Coxiellaceae_Aquicella_Aquicella lusitana__
370	GCF_004564155.1	GCF_004564155.1_ASM456415v1_protein	454	cellular organisms_Bacteria_Proteobacteria_Gammaproteobacteria_Legionellales_Legionellaceae_Legionella_Legionella israelensis__
371	GCF_014844275.1	GCF_014844275.1_ASM1484427v1_protein	657445	cellular organisms_Bacteria_Proteobacteria_Gammaproteobacteria_Thiotrichales_Francisellaceae_Francisella_Francisella noatunensis__
372	GCF_002803295.2	GCF_002803295.2_ASM280329v2_protein	28907	cellular organisms_Bacteria_Proteobacteria_Gammaproteobacteria_Thiotrichales_Fastidiosibacteraceae_Caedibacter_Caedibacter taeniospiralis__
373	GCF_900637305.1	GCF_900637305.1_50618_F02_protein	2718	cellular organisms_Bacteria_Proteobacteria_Gammaproteobacteria_Cardiobacteriales_Cardiobacteriaceae_Cardiobacterium_Cardiobacterium hominis__
374	GCF_014297595.1	GCF_014297595.1_ASM1429759v1_protein	1815583	cellular organisms_Bacteria_Proteobacteria_Betaproteobacteria_Neisseriales_Neisseriaceae_Neisseria_Neisseria musculi__
375	GCF_014652035.1	GCF_014652035.1_ASM1465203v1_protein	472582	cellular organisms_Bacteria_Proteobacteria_Gammaproteobacteria_Gammaproteobacteria incertae sedis_Ignatzschineria_Ignatzschineria ureiclastica
376	GCF_002252325.1	GCF_002252325.1_ASM225232v1_protein	400946	cellular organisms_Bacteria_Proteobacteria_Gammaproteobacteria_Gammaproteobacteria incertae sedis_Wohlfahrtiimonas_Wohlfahrtiimonas chitiniclastica
377	GCF_016107525.1	GCF_016107525.1_ASM1610752v1_protein	292733	cellular organisms_Bacteria_Proteobacteria_Gammaproteobacteria_Pseudomonadales_Moraxellaceae_Psychrobacter_Psychrobacter aquimaris__
378	GCF_014651515.1	GCF_014651515.1_ASM1465151v1_protein	1329800	cellular organisms_Bacteria_Proteobacteria_Gammaproteobacteria_Arenicellales_Arenicellaceae_Arenicella_Arenicella chitinivorans__
379	GCF_007570825.1	GCF_007570825.1_ASM757082v1_protein	2569479	cellular organisms_Bacteria_Proteobacteria_Gammaproteobacteria_Oceanospirillales_Kangiellaceae_Pleionea_Pleionea sediminis__
380	GCF_003097315.1	GCF_003097315.1_ASM309731v1_protein	2080658	cellular organisms_Bacteria_Proteobacteria_Gammaproteobacteria_Oceanospirillales_Oceanospirillales incertae sedis_Pelagibaculum_Pelagibaculum spongiae__
381	GCF_015354885.1	GCF_015354885.1_ASM1535488v1_protein	728	cellular organisms_Bacteria_Proteobacteria_Gammaproteobacteria_Pasteurellales_Pasteurellaceae_Avibacterium_Avibacterium paragallinarum__
382	GCF_900111395.1	GCF_900111395.1_IMG-taxon_2599185261_annotated_assembly_protein	336804	cellular organisms_Bacteria_Proteobacteria_Gammaproteobacteria_Enterobacterales_Thorselliaceae_Thorsellia_Thorsellia anophelis__
383	GCF_003634275.1	GCF_003634275.1_ASM363427v1_protein	593135	cellular organisms_Bacteria_Proteobacteria_Gammaproteobacteria_Orbales_Orbaceae_Orbus_Orbus hercynius__
384	GCF_014918315.1	GCF_014918315.1_ASM1491831v1_protein	166934	cellular organisms_Bacteria_Proteobacteria_Gammaproteobacteria_Alteromonadales_Pseudoalteromonadaceae_Pseudoalteromonas_Pseudoalteromonas paragorgicola__
385	GCF_014653195.1	GCF_014653195.1_ASM1465319v1_protein	2036687	cellular organisms_Bacteria_Proteobacteria_Gammaproteobacteria_Alteromonadales_Colwelliaceae_Thalassotalea_Thalassotalea profundi__
386	GCF_900107845.1	GCF_900107845.1_IMG-taxon_2617270770_annotated_assembly_protein	152573	cellular organisms_Bacteria_Proteobacteria_Gammaproteobacteria_Gammaproteobacteria incertae sedis_Alkalimonas_Alkalimonas amylolytica
387	GCF_014645135.1	GCF_014645135.1_ASM1464513v1_protein	400153	cellular organisms_Bacteria_Proteobacteria_Gammaproteobacteria_Chromatiales_Chromatiaceae_Rheinheimera_Rheinheimera tangshanensis__
388	GCF_009734345.1	GCF_009734345.1_ASM973434v1_protein	1940690	cellular organisms_Bacteria_Proteobacteria_Gammaproteobacteria_Alteromonadales_Idiomarinaceae_Idiomarina_Idiomarina andamanensis__
389	GCF_003751625.1	GCF_003751625.1_ASM375162v1_protein	584787	cellular organisms_Bacteria_Proteobacteria_Gammaproteobacteria_Gammaproteobacteria incertae sedis_Gallaecimonas_Gallaecimonas pentaromativorans
390	GCF_015069875.1	GCF_015069875.1_ASM1506987v1_protein	43661	cellular organisms_Bacteria_Proteobacteria_Gammaproteobacteria_Alteromonadales_Shewanellaceae_Shewanella_Shewanella benthica__
391	GCF_002282855.1	GCF_002282855.1_ASM228285v1_protein	375674	cellular organisms_Bacteria_Proteobacteria_Gammaproteobacteria_Alteromonadales_Ferrimonadaceae_Paraferrimonas_Paraferrimonas sedimenticola__
392	GCF_004336975.1	GCF_004336975.1_ASM433697v1_protein	1775177	cellular organisms_Bacteria_Proteobacteria_Gammaproteobacteria_Alteromonadales_Psychromonadaceae_Corallincola_Corallincola luteus__
393	GCF_002165625.1	GCF_002165625.1_ASM216562v1_protein	508461	cellular organisms_Bacteria_Proteobacteria_Gammaproteobacteria_Gammaproteobacteria incertae sedis_Neiella_Neiella marina
394	GCF_014636215.1	GCF_014636215.1_ASM1463621v1_protein	680279	cellular organisms_Bacteria_Proteobacteria_Gammaproteobacteria_Alteromonadales_Alteromonadaceae_Agarivorans_Agarivorans gilvus__
395	GCF_004339545.1	GCF_004339545.1_ASM433954v1_protein	412034	cellular organisms_Bacteria_Proteobacteria_Gammaproteobacteria_Gammaproteobacteria incertae sedis_Celerinatantimonadaceae_Celerinatantimonas_Celerinatantimonas diazotrophica__
396	GCF_016026615.1	GCF_016026615.1_ASM1602661v1_protein	656	cellular organisms_Bacteria_Proteobacteria_Gammaproteobacteria_Aeromonadales_Aeromonadaceae_Aeromonas_Aeromonas allosaccharophila__
397	GCF_012273295.1	GCF_012273295.1_ASM1227329v1_protein	703	cellular organisms_Bacteria_Proteobacteria_Gammaproteobacteria_Enterobacterales_Enterobacterales incertae sedis_Plesiomonas_Plesiomonas shigelloides__
398	GCF_015163655.1	GCF_015163655.1_ASM1516365v1_protein	351672	cellular organisms_Bacteria_Proteobacteria_Gammaproteobacteria_Enterobacterales_Morganellaceae_Xenorhabdus_Xenorhabdus griffiniae__
399	GCF_015999465.1	GCF_015999465.1_ASM1599946v1_protein	1172565	cellular organisms_Bacteria_Proteobacteria_Gammaproteobacteria_Enterobacterales_Pectobacteriaceae_Lonsdalea_Lonsdalea populi__
400	GCF_015704325.1	GCF_015704325.1_ASM1570432v1_protein	208224	cellular organisms_Bacteria_Proteobacteria_Gammaproteobacteria_Enterobacterales_Enterobacteriaceae_Enterobacter_Enterobacter cloacae complex_Enterobacter kobei_
401	GCF_014689145.1	GCF_014689145.1_ASM1468914v1_protein	665913	cellular organisms_Bacteria_Proteobacteria_Gammaproteobacteria_Enterobacterales_Erwiniaceae_Mixta_Mixta calida__
402	GCF_016026735.1	GCF_016026735.1_ASM1602673v1_protein	61652	cellular organisms_Bacteria_Proteobacteria_Gammaproteobacteria_Enterobacterales_Yersiniaceae_Serratia_Serratia rubidaea__
403	GCF_014639435.1	GCF_014639435.1_ASM1463943v1_protein	1477018	cellular organisms_Bacteria_Proteobacteria_Gammaproteobacteria_Enterobacterales_Hafniaceae_Hafnia_Hafnia psychrotolerans__
404	GCF_009800925.1	GCF_009800925.1_ASM980092v1_protein	1119056	cellular organisms_Bacteria_Proteobacteria_Gammaproteobacteria_Enterobacterales_Budviciaceae_Budvicia_Budvicia diplopodorum__
405	GCF_008931805.1	GCF_008931805.1_ASM893180v1_protein	90736	cellular organisms_Bacteria_Proteobacteria_Gammaproteobacteria_Alteromonadales_Moritellaceae_Moritella_Moritella marina__
406	GCF_001995825.2	GCF_001995825.2_ASM199582v2_protein	170673	cellular organisms_Bacteria_Proteobacteria_Gammaproteobacteria_Vibrionales_Vibrionaceae_Vibrio_Vibrio kanaloae__
407	GCF_009650135.1	GCF_009650135.1_ASM965013v1_protein	418701	cellular organisms_Bacteria_Proteobacteria_Gammaproteobacteria_Oceanospirillales_Litoricolaceae_Litoricola_Litoricola lipolytica__
408	GCF_015356855.1	GCF_015356855.1_ASM1535685v1_protein	172371	cellular organisms_Bacteria_Proteobacteria_Gammaproteobacteria_Oceanospirillales_Alcanivoracaceae_Alcanivorax_Alcanivorax venustensis__
409	GCF_004364635.1	GCF_004364635.1_ASM436463v1_protein	332522	cellular organisms_Bacteria_Proteobacteria_Gammaproteobacteria_Gammaproteobacteria incertae sedis_Halospina_Halospina denitrificans
410	GCF_002162375.1	GCF_002162375.1_ASM216237v1_protein	141451	cellular organisms_Bacteria_Proteobacteria_Gammaproteobacteria_Oceanospirillales_Oleiphilaceae_Oleiphilus_Oleiphilus messinensis__
411	GCF_011009015.1	GCF_011009015.1_ASM1100901v1_protein	2683272	cellular organisms_Bacteria_Proteobacteria_Gammaproteobacteria_Oceanospirillales_Hahellaceae_Spartinivicinus_Spartinivicinus ruber__
412	GCF_003864255.1	GCF_003864255.1_ASM386425v1_protein	2528527	cellular organisms_Bacteria_Proteobacteria_Gammaproteobacteria_Oceanospirillales_Aestuariirhabdaceae_Aestuariirhabdus_Aestuariirhabdus litorea__
413	GCF_002864045.1	GCF_002864045.1_ASM286404v1_protein	1701104	cellular organisms_Bacteria_Proteobacteria_Gammaproteobacteria_Oceanospirillales_Endozoicomonadaceae_Endozoicomonas_Endozoicomonas acroporae__
414	GCF_016107625.1	GCF_016107625.1_ASM1610762v1_protein	272774	cellular organisms_Bacteria_Proteobacteria_Gammaproteobacteria_Oceanospirillales_Halomonadaceae_Halomonas_Halomonas alkaliphila__
415	GCF_014651855.1	GCF_014651855.1_ASM1465185v1_protein	418750	cellular organisms_Bacteria_Proteobacteria_Gammaproteobacteria_Oceanospirillales_Saccharospirillaceae_Saccharospirillum_Saccharospirillum salsuginis__
416	GCF_014623465.1	GCF_014623465.1_ASM1462346v1_protein	383750	cellular organisms_Bacteria_Proteobacteria_Gammaproteobacteria_Oceanospirillales_Oceanospirillaceae_Marinomonas_Marinomonas arctica__
417	GCF_003194385.1	GCF_003194385.1_ASM319438v1_protein	1635171	cellular organisms_Bacteria_Proteobacteria_Gammaproteobacteria_Oceanospirillales_Balneatrichaceae_Pokkaliibacter_Pokkaliibacter plantistimulans__
418	GCF_016008925.1	GCF_016008925.1_ASM1600892v1_protein	1288410	cellular organisms_Bacteria_Proteobacteria_Gammaproteobacteria_Pseudomonadales_Pseudomonadaceae_Pseudomonas_Pseudomonas guariconensis__
419	GCF_001580025.1	GCF_001580025.1_ASM158002v1_protein	1680762	cellular organisms_Bacteria_Proteobacteria_Gammaproteobacteria_Pseudomonadales_Ventosimonadaceae_Ventosimonas_Ventosimonas gracilis__
420	GCF_014642795.1	GCF_014642795.1_ASM1464279v1_protein	1768907	cellular organisms_Bacteria_Proteobacteria_Gammaproteobacteria_Gammaproteobacteria incertae sedis_Pseudohongiella_Pseudohongiella nitratireducens
421	GCF_014652535.1	GCF_014652535.1_ASM1465253v1_protein	1237077	cellular organisms_Bacteria_Proteobacteria_Gammaproteobacteria_Cellvibrionales_Cellvibrionaceae_Cellvibrio_Cellvibrio zantedeschiae__
422	GCF_014904815.1	GCF_014904815.1_ASM1490481v1_protein	986746	cellular organisms_Bacteria_Proteobacteria_Gammaproteobacteria_Cellvibrionales_Microbulbiferaceae_Microbulbifer_Microbulbifer taiwanensis__
423	GCF_011602365.1	GCF_011602365.1_ASM1160236v1_protein	1470433	cellular organisms_Bacteria_Proteobacteria_Gammaproteobacteria_Alteromonadales_Alteromonadales genera incertae sedis_Aestuariicella_Aestuariicella hydrocarbonica__
424	GCF_014652275.1	GCF_014652275.1_ASM1465227v1_protein	930806	cellular organisms_Bacteria_Proteobacteria_Gammaproteobacteria_Cellvibrionales_Halieaceae_Halioglobus_Halioglobus pacificus__
425	GCF_014202945.1	GCF_014202945.1_ASM1420294v1_protein	641702	cellular organisms_Bacteria_Proteobacteria_Gammaproteobacteria_Cellvibrionales_Spongiibacteraceae_Zhongshania_Zhongshania antarctica__
426	GCF_014191715.1	GCF_014191715.1_ASM1419171v1_protein	1524264	cellular organisms_Bacteria_Proteobacteria_Gammaproteobacteria_Gammaproteobacteria incertae sedis_Litorivivens_Litorivivens lipolytica
427	GCF_000744735.1	GCF_000744735.1_ASM74473v1_protein	1073414	cellular organisms_Bacteria_Proteobacteria_Gammaproteobacteria_Cellvibrionales_Porticoccaceae_Porticoccus_Porticoccus hydrocarbonoclasticus__
428	GCF_012999515.1	GCF_012999515.1_ASM1299951v1_protein	2723847	cellular organisms_Bacteria_Proteobacteria_Gammaproteobacteria_Salinisphaerales_Salinisphaeraceae_Salifodinibacter_Salifodinibacter halophilus__
429	GCF_015453285.1	GCF_015453285.1_ASM1545328v1_protein	380629	cellular organisms_Bacteria_Proteobacteria_Gammaproteobacteria_Xanthomonadales_Xanthomonadaceae_Lysobacter_Lysobacter niastensis__
430	GCF_014642815.1	GCF_014642815.1_ASM1464281v1_protein	1849581	cellular organisms_Bacteria_Proteobacteria_Gammaproteobacteria_Xanthomonadales_Rhodanobacteraceae_Dyella_Dyella caseinilytica__
431	GCF_003410055.1	GCF_003410055.1_ASM341005v1_protein	1792836	cellular organisms_Bacteria_Proteobacteria_Gammaproteobacteria_Chromatiales_Wenzhouxiangellaceae_Wenzhouxiangella_Wenzhouxiangella sediminis__
432	GCF_014202975.1	GCF_014202975.1_ASM1420297v1_protein	732238	cellular organisms_Bacteria_Proteobacteria_Gammaproteobacteria_Nevskiales_Steroidobacteraceae_Povalibacter_Povalibacter uvarum__
433	GCF_001677435.1	GCF_001677435.1_ASM167743v1_protein	1548547	cellular organisms_Bacteria_Proteobacteria_Gammaproteobacteria_Chromatiales_Woeseiaceae_Woeseia_Woeseia oceani__
434	GCF_009734265.1	GCF_009734265.1_ASM973426v1_protein	47960	cellular organisms_Bacteria_Proteobacteria_Gammaproteobacteria_Chromatiales_Thioalkalibacteraceae_Guyparkeria_Guyparkeria halophila__
435	GCF_012044895.1	GCF_012044895.1_ASM1204489v1_protein	2419781	cellular organisms_Archaea_Euryarchaeota_Stenosarchaea group_Halobacteria_Natrialbales_Natrialbaceae_Salinadaptatus_Salinadaptatus halalkaliphilus_
436	GCF_007625165.1	GCF_007625165.1_ASM762516v1_protein	531306	cellular organisms_Bacteria_Proteobacteria_Gammaproteobacteria_Chromatiales_Ectothiorhodospiraceae_Halopeptonella_Halopeptonella vilamensis__
437	GCF_004341245.1	GCF_004341245.1_ASM434124v1_protein	1133106	cellular organisms_Bacteria_Proteobacteria_Gammaproteobacteria_Gammaproteobacteria incertae sedis_Candidatus Competibacteraceae_Plasticicumulans_Plasticicumulans lactativorans__
438	GCF_001697225.1	GCF_001697225.1_ASM169722v1_protein	1810504	cellular organisms_Bacteria_Proteobacteria_Gammaproteobacteria_Immundisolibacterales_Immundisolibacteraceae_Immundisolibacter_Immundisolibacter cernigliae__
439	GCF_012241385.1	GCF_012241385.1_ASM1224138v1_protein	2714601	cellular organisms_Bacteria_Proteobacteria_Gammaproteobacteria_Nevskiales_Sinobacteraceae_Solimonas_Solimonas marina__
440	GCF_000733765.1	GCF_000733765.1_ASM73376v1_protein	382454	cellular organisms_Bacteria_Proteobacteria_Gammaproteobacteria_Nevskiales_Algiphilaceae_Algiphilus_Algiphilus aromaticivorans__
441	GCF_015910595.1	GCF_015910595.1_ASM1591059v1_protein	28097	cellular organisms_Bacteria_Proteobacteria_Betaproteobacteria_Burkholderiales_Burkholderiaceae_Ralstonia_Ralstonia syzygii__
442	GCF_015645465.1	GCF_015645465.1_ASM1564546v1_protein	1111140	cellular organisms_Bacteria_Proteobacteria_Betaproteobacteria_Burkholderiales_Oxalobacteraceae_Herminiimonas_Herminiimonas contaminans__
443	GCF_014651835.1	GCF_014651835.1_ASM1465183v1_protein	516702	cellular organisms_Bacteria_Proteobacteria_Betaproteobacteria_Burkholderiales_Alcaligenaceae_Pigmentiphaga_Pigmentiphaga litoralis__
444	GCF_016027815.1	GCF_016027815.1_ASM1602781v1_protein	558537	cellular organisms_Bacteria_Proteobacteria_Betaproteobacteria_Burkholderiales_Comamonadaceae_Delftia_Delftia lacustris__
445	GCF_014192155.1	GCF_014192155.1_ASM1419215v1_protein	431060	cellular organisms_Bacteria_Proteobacteria_Betaproteobacteria_Burkholderiales_Burkholderiales genera incertae sedis_Roseateles_Roseateles terrae__
446	GCF_009746125.1	GCF_009746125.1_ASM974612v1_protein	2591109	cellular organisms_Bacteria_Proteobacteria_Betaproteobacteria_Betaproteobacteria incertae sedis_Casimicrobiaceae_Casimicrobium_Casimicrobium huifangae__
447	GCF_014645535.1	GCF_014645535.1_ASM1464553v1_protein	449662	cellular organisms_Bacteria_Proteobacteria_Betaproteobacteria_Neisseriales_Chromobacteriaceae_Silvimonas_Silvimonas iriomotensis__
448	GCF_014202905.1	GCF_014202905.1_ASM1420290v1_protein	714531	cellular organisms_Bacteria_Proteobacteria_Betaproteobacteria_Betaproteobacteria incertae sedis_Chitinivorax_Chitinivorax tropicus
449	GCF_014197015.1	GCF_014197015.1_ASM1419701v1_protein	1193620	cellular organisms_Bacteria_Proteobacteria_Betaproteobacteria_Rhodocyclales_Rhodocyclaceae_Niveibacterium_Niveibacterium umoris__
450	GCF_902813185.1	GCF_902813185.1_Denitratisoma_oestradiolicum_DSM16959_protein	311182	cellular organisms_Bacteria_Proteobacteria_Betaproteobacteria_Nitrosomonadales_Sterolibacteriaceae_Denitratisoma_Denitratisoma oestradiolicum__
451	GCF_009469765.1	GCF_009469765.1_ASM946976v1_protein	337779	cellular organisms_Bacteria_Proteobacteria_Betaproteobacteria_Rhodocyclales_Azonexaceae_Dechloromonas_Dechloromonas hortensis__
452	GCF_012910885.1	GCF_012910885.1_ASM1291088v1_protein	666964	cellular organisms_Bacteria_Proteobacteria_Betaproteobacteria_Rhodocyclales_Zoogloeaceae_Azoarcus_Azoarcus taiwanensis__
453	GCF_006503695.1	GCF_006503695.1_ASM650369v1_protein	224436	cellular organisms_Bacteria_Proteobacteria_Hydrogenophilalia_Hydrogenophilales_Hydrogenophilaceae_Tepidiphilus_Tepidiphilus succinatimandens__
454	GCF_009833085.1	GCF_009833085.1_ASM983308v1_protein	42354	cellular organisms_Bacteria_Proteobacteria_Betaproteobacteria_Nitrosomonadales_Nitrosomonadaceae_Nitrosomonas_Nitrosomonas oligotropha__
455	GCF_006363915.1	GCF_006363915.1_ASM636391v1_protein	2588534	cellular organisms_Bacteria_Proteobacteria_Betaproteobacteria_Nitrosomonadales_Methylophilaceae_Methylophilus_Methylophilus medardicus__
456	GCF_011764585.1	GCF_011764585.1_ASM1176458v1_protein	2715678	cellular organisms_Bacteria_Proteobacteria_Betaproteobacteria_Nitrosomonadales_Sulfuricellaceae_Sulfurimicrobium_Sulfurimicrobium lacus__
457	GCF_003967275.1	GCF_003967275.1_ASM396727v1_protein	1914471	cellular organisms_Bacteria_Proteobacteria_Betaproteobacteria_Nitrosomonadales_Thiobacillaceae_Sulfuritortus_Sulfuritortus calidifontis__
458	GCF_000974685.2	GCF_000974685.2_FaOYT1_2.0_protein	1188319	cellular organisms_Bacteria_Proteobacteria_Betaproteobacteria_Nitrosomonadales_Gallionellaceae_Ferriphaselus_Ferriphaselus amnicola__
459	GCF_000735045.1	GCF_000735045.1_Fv_myxofaciens_P3G_1.0_protein	416213	cellular organisms_Bacteria_Proteobacteria_Betaproteobacteria_Ferrovales_Ferrovaceae_Ferrovum_Ferrovum myxofaciens__
460	GCF_900101365.1	GCF_900101365.1_IMG-taxon_2596583511_annotated_assembly_protein	381306	cellular organisms_Bacteria_Proteobacteria_Gammaproteobacteria_Gammaproteobacteria incertae sedis_Thiohalorhabdus_Thiohalorhabdus denitrificans
461	GCF_003333315.1	GCF_003333315.1_ASM333331v1_protein	163359	cellular organisms_Bacteria_Proteobacteria_Gammaproteobacteria_Acidiferrobacterales_Acidiferrobacteraceae_Acidiferrobacter_Acidiferrobacter thiooxydans__
462	GCF_010378095.1	GCF_010378095.1_ASM1037809v1_protein	2678518	cellular organisms_Bacteria_Proteobacteria_Acidithiobacillia_Acidithiobacillales_Acidithiobacillaceae_Acidithiobacillus_Acidithiobacillus ferrianus__
463	GCF_000423825.1	GCF_000423825.1_ASM42382v1_protein	929	cellular organisms_Bacteria_Proteobacteria_Acidithiobacillia_Acidithiobacillales_Thermithiobacillaceae_Thermithiobacillus_Thermithiobacillus tepidarius__
464	GCF_013340845.1	GCF_013340845.1_ASM1334084v1_protein	28885	cellular organisms_Bacteria_Proteobacteria_Gammaproteobacteria_Thiotrichales_Piscirickettsiaceae_Hydrogenovibrio_Hydrogenovibrio marinus__
465	GCF_900163755.1	GCF_900163755.1_ASM90016375v1_protein	360316	cellular organisms_Bacteria_Proteobacteria_Gammaproteobacteria_Methylococcales_Crenotrichaceae_Crenothrix_Crenothrix polyspora__
466	GCF_009828925.1	GCF_009828925.1_ASM982892v1_protein	1338687	cellular organisms_Bacteria_Proteobacteria_Gammaproteobacteria_Methylococcales_Methylococcaceae_Methylicorpusculum_Methylicorpusculum oleiharenae__
467	GCF_000421465.1	GCF_000421465.1_ASM42146v1_protein	244365	cellular organisms_Bacteria_Proteobacteria_Gammaproteobacteria_Methylococcales_Methylothermaceae_Methylohalobius_Methylohalobius crimeensis__
468	GCF_002149925.1	GCF_002149925.1_ASM214992v1_protein	1570016	cellular organisms_Bacteria_Proteobacteria_Gammaproteobacteria_Thiotrichales_Thiotrichales incertae sedis_Thioflexothrix_Thioflexothrix psekupsii__
469	GCF_001305575.3	GCF_001305575.3_ASM130557v3_protein	288004	cellular organisms_Bacteria_Proteobacteria_Gammaproteobacteria_Thiotrichales_Thiotrichaceae_Beggiatoa_Beggiatoa leptomitoformis__
470	GCF_003967195.1	GCF_003967195.1_ASM396719v1_protein	1811807	cellular organisms_Bacteria_Proteobacteria_Gammaproteobacteria_Chromatiales_Granulosicoccaceae_Sulfuriflexus_Sulfuriflexus mobilis__
471	GCF_004366735.1	GCF_004366735.1_ASM436673v1_protein	381308	cellular organisms_Bacteria_Proteobacteria_Gammaproteobacteria_Chromatiales_Thioalkalispiraceae_Thiohalophilus_Thiohalophilus thiocyanatoxydans__
472	GCF_003932505.1	GCF_003932505.1_ASM393250v1_protein	585455	cellular organisms_Bacteria_Proteobacteria_Gammaproteobacteria_Chromatiales_Chromatiales incertae sedis_Thiohalobacter_Thiohalobacter thiocyanaticus__
473	GCF_001007875.1	GCF_001007875.1_ASM100787v1_protein	1543721	cellular organisms_Bacteria_Proteobacteria_Gammaproteobacteria_Gammaproteobacteria incertae sedis_Sedimenticola_Sedimenticola thiotaurini
474	GCF_000828615.1	GCF_000828615.1_ASM82861v1_protein	1076588	cellular organisms_Bacteria_Proteobacteria_Gammaproteobacteria_Gammaproteobacteria incertae sedis_Thiolapillus_Thiolapillus brandeum
475	GCF_000380185.1	GCF_000380185.1_ASM38018v1_protein	125627	cellular organisms_Bacteria_Proteobacteria_Gammaproteobacteria_Thiotrichales_Thiofilaceae_Thiofilum_Thiofilum flexile__
476	GCF_000371925.1	GCF_000371925.1_ASM37192v1_protein	125614	cellular organisms_Bacteria_Proteobacteria_Gammaproteobacteria_Thiotrichales_Thiolinaceae_Thiolinea_Thiolinea disciformis__
477	GCF_014107475.1	GCF_014107475.1_ASM1410747v1_protein	955	cellular organisms_Bacteria_Proteobacteria_Alphaproteobacteria_Rickettsiales_Anaplasmataceae_Wolbachieae_Wolbachia_Wolbachia pipientis_
478	GCF_009731485.1	GCF_009731485.1_ASM973148v1_protein	226665	cellular organisms_Bacteria_Proteobacteria_Alphaproteobacteria_Rickettsiales_Rickettsiaceae_Rickettsieae_Rickettsia_spotted fever group_Rickettsia heilongjiangensis
479	GCF_002930195.1	GCF_002930195.1_ASM293019v1_protein	1082868	cellular organisms_Bacteria_Proteobacteria_Alphaproteobacteria_Holosporales_Holosporaceae_Holospora_Holospora curviuscula__
480	GCF_015244665.1	GCF_015244665.1_ASM1524466v1_protein	376620	cellular organisms_Bacteria_Proteobacteria_Alphaproteobacteria_Rhodospirillales_Acetobacteraceae_Gluconobacter_Gluconobacter japonicus__
481	GCF_014197255.1	GCF_014197255.1_ASM1419725v1_protein	1460968	cellular organisms_Bacteria_Proteobacteria_Alphaproteobacteria_Rhizobiales_Bartonellaceae_Bartonella_Bartonella fuyuanensis__
482	GCF_000226315.1	GCF_000226315.1_ASM22631v1_protein	349221	cellular organisms_Bacteria_Proteobacteria_Alphaproteobacteria_Alphaproteobacteria incertae sedis_Micavibrio_Micavibrio aeruginosavorus
483	GCF_014652575.1	GCF_014652575.1_ASM1465257v1_protein	1395890	cellular organisms_Bacteria_Proteobacteria_Alphaproteobacteria_Caulobacterales_Caulobacteraceae_Asticcacaulis_Asticcacaulis endophyticus__
484	GCF_011761565.1	GCF_011761565.1_ASM1176156v1_protein	189966	cellular organisms_Bacteria_Proteobacteria_Alphaproteobacteria_Micropepsales_Micropepsaceae_Rhizomicrobium_Rhizomicrobium palustre__
485	GCF_015475875.1	GCF_015475875.1_ASM1547587v1_protein	1886788	cellular organisms_Bacteria_Proteobacteria_Alphaproteobacteria_Sphingomonadales_Sphingomonadaceae_Sphingopyxis_Sphingopyxis solisilvae__
486	GCF_014644315.1	GCF_014644315.1_ASM1464431v1_protein	2035528	cellular organisms_Bacteria_Proteobacteria_Alphaproteobacteria_Sphingomonadales_Erythrobacteraceae_Altererythrobacter_Altererythrobacter deserti__
487	GCF_014640905.1	GCF_014640905.1_ASM1464090v1_protein	1712261	cellular organisms_Bacteria_Proteobacteria_Alphaproteobacteria_Rhizobiales_Rhodobiaceae_Pyruvatibacter_Pyruvatibacter mobilis__
488	GCF_014640095.1	GCF_014640095.1_ASM1464009v1_protein	1526572	cellular organisms_Bacteria_Proteobacteria_Alphaproteobacteria_Parvularculales_Parvularculaceae_Aquisalinus_Aquisalinus flavus__
489	GCF_014652695.1	GCF_014652695.1_ASM1465269v1_protein	1479486	cellular organisms_Bacteria_Proteobacteria_Alphaproteobacteria_Maricaulales_Robiginitomaculaceae_Algimonas_Algimonas arctica__
490	GCF_014644035.1	GCF_014644035.1_ASM1464403v1_protein	1977912	cellular organisms_Bacteria_Proteobacteria_Alphaproteobacteria_Hyphomonadales_Hyphomonadaceae_Henriciella_Henriciella pelagia__
491	GCF_014636415.1	GCF_014636415.1_ASM1463641v1_protein	1133559	cellular organisms_Bacteria_Proteobacteria_Alphaproteobacteria_Maricaulales_Maricaulaceae_Marinicauda_Marinicauda pacifica__
492	GCF_006385135.1	GCF_006385135.1_ASM638513v1_protein	2043170	cellular organisms_Bacteria_Proteobacteria_Alphaproteobacteria_Emcibacterales_Emcibacteraceae_Emcibacter_Emcibacter congregatus__
493	GCF_015240255.1	GCF_015240255.1_ASM1524025v1_protein	2161677	cellular organisms_Bacteria_Proteobacteria_Alphaproteobacteria_Kordiimonadales_Kordiimonadaceae_Kordiimonas_Kordiimonas pumila__
494	GCF_014647255.1	GCF_014647255.1_ASM1464725v1_protein	261467	cellular organisms_Bacteria_Proteobacteria_Alphaproteobacteria_Iodidimonadales_Iodidimonadaceae_Iodidimonas_Iodidimonas muriae__
495	GCF_004341375.1	GCF_004341375.1_ASM434137v1_protein	1086	cellular organisms_Bacteria_Proteobacteria_Alphaproteobacteria_Rhodothalassiales_Rhodothalassiaceae_Rhodothalassium_Rhodothalassium salexigens__
496	GCF_014641495.1	GCF_014641495.1_ASM1464149v1_protein	1634917	cellular organisms_Bacteria_Proteobacteria_Alphaproteobacteria_Rhizobiales_Methylocystaceae_Terasakiella_Terasakiella brassicae__
497	GCF_014904795.1	GCF_014904795.1_ASM1490479v1_protein	568392	cellular organisms_Bacteria_Proteobacteria_Alphaproteobacteria_Rhodospirillales_Rhodospirillaceae_Nisaea_Nisaea nitritireducens__
498	GCF_012932565.1	GCF_012932565.1_ASM1293256v1_protein	1964213	cellular organisms_Bacteria_Proteobacteria_Alphaproteobacteria_Sneathiellales_Sneathiellaceae_Sneathiella_Sneathiella limimaris__
499	GCF_002798435.1	GCF_002798435.1_ASM279843v1_protein	2056226	cellular organisms_Bacteria_Proteobacteria_Alphaproteobacteria_Minwuiales_Minwuiaceae_Minwuia_Minwuia thermotolerans__
500	GCF_002118275.1	GCF_002118275.1_ASM211827v1_protein	1938558	cellular organisms_Bacteria_Proteobacteria_Alphaproteobacteria_Kiloniellales_Kiloniellaceae_Kiloniella_Kiloniella majae__
501	GCF_900187945.1	GCF_900187945.1_IMG-taxon_2693429500_annotated_assembly_protein	1963835	cellular organisms_Bacteria_Proteobacteria_Alphaproteobacteria_Rhodospirillales_Geminicoccaceae_Arboricoccus_Arboricoccus pini__
502	GCF_007992495.1	GCF_007992495.1_ASM799249v1_protein	1230389	cellular organisms_Bacteria_Proteobacteria_Alphaproteobacteria_Rhodospirillales_Rhodospirillales incertae sedis_Reyranella_Reyranella soli__
503	GCF_007644105.1	GCF_007644105.1_ASM764410v1_protein	2492390	cellular organisms_Bacteria_Proteobacteria_Alphaproteobacteria_Rhodospirillales_Elioraeaceae_Elioraea_Elioraea rosea__
504	GCF_015999335.1	GCF_015999335.1_ASM1599933v1_protein	2185115	cellular organisms_Bacteria_Proteobacteria_Alphaproteobacteria_Rhodobacterales_Rhodobacteraceae_Xinfangfangia_Xinfangfangia soli__
505	GCF_003234965.1	GCF_003234965.1_ASM323496v1_protein	2650924	cellular organisms_Bacteria_Proteobacteria_Alphaproteobacteria_Rhizobiales_Aestuariivirgaceae_Aestuariivirga_Aestuariivirga litoralis__
506	GCF_014195635.1	GCF_014195635.1_ASM1419563v1_protein	1538103	cellular organisms_Bacteria_Proteobacteria_Alphaproteobacteria_Rhizobiales_Beijerinckiaceae_Pseudochelatococcus_Pseudochelatococcus contaminans__
507	GCF_015291705.1	GCF_015291705.1_ASM1529170v1_protein	858423	cellular organisms_Bacteria_Proteobacteria_Alphaproteobacteria_Rhizobiales_Bradyrhizobiaceae_Bradyrhizobium_Bradyrhizobium arachidis__
508	GCF_014635325.1	GCF_014635325.1_ASM1463532v1_protein	980631	cellular organisms_Bacteria_Proteobacteria_Alphaproteobacteria_Rhizobiales_Xanthobacteraceae_Azorhizobium_Azorhizobium oxalatiphilum__
509	GCF_014640075.1	GCF_014640075.1_ASM1464007v1_protein	1494448	cellular organisms_Bacteria_Proteobacteria_Alphaproteobacteria_Rhizobiales_Chelatococcaceae_Chelatococcus_Chelatococcus reniformis__
510	GCF_014645695.1	GCF_014645695.1_ASM1464569v1_protein	690164	cellular organisms_Bacteria_Proteobacteria_Alphaproteobacteria_Rhizobiales_Salinarimonadaceae_Salinarimonas_Salinarimonas ramus__
511	GCF_014636935.1	GCF_014636935.1_ASM1463693v1_protein	340221	cellular organisms_Bacteria_Proteobacteria_Alphaproteobacteria_Rhizobiales_Alsobacteraceae_Alsobacter_Alsobacter metallidurans__
512	GCF_008641065.1	GCF_008641065.1_ASM864106v1_protein	2604328	cellular organisms_Bacteria_Proteobacteria_Alphaproteobacteria_Rhizobiales_Rhabdaerophilaceae_Rhabdaerophilum_Rhabdaerophilum calidifontis__
513	GCF_005144885.1	GCF_005144885.1_ASM514488v1_protein	1940610	cellular organisms_Bacteria_Proteobacteria_Alphaproteobacteria_Alphaproteobacteria incertae sedis_Phreatobacter_Phreatobacter stygius
514	GCF_014845095.1	GCF_014845095.1_ASM1484509v1_protein	570505	cellular organisms_Bacteria_Proteobacteria_Alphaproteobacteria_Rhizobiales_Methylobacteriaceae_Methylobacterium_Methylobacterium bullatum__
515	GCF_004323635.1	GCF_004323635.1_ASM432363v1_protein	2528642	cellular organisms_Bacteria_Proteobacteria_Alphaproteobacteria_Rhizobiales_Lichenihabitantaceae_Lichenihabitans_Lichenihabitans psoromatis__
516	GCF_004137685.1	GCF_004137685.1_ASM413768v1_protein	2316528	cellular organisms_Bacteria_Proteobacteria_Alphaproteobacteria_Rhizobiales_Lichenibacteriaceae_Lichenibacterium_Lichenibacterium minor__
517	GCF_003315135.1	GCF_003315135.1_ASM331513v1_protein	1473586	cellular organisms_Bacteria_Proteobacteria_Alphaproteobacteria_Rhizobiales_Roseiarcaceae_Roseiarcus_Roseiarcus fermentans__
518	GCF_003258595.1	GCF_003258595.1_ASM325859v1_protein	2184697	cellular organisms_Bacteria_Proteobacteria_Alphaproteobacteria_Rhodobacterales_Acuticoccaceae_Acuticoccus_Acuticoccus sediminis__
519	GCF_003574655.1	GCF_003574655.1_ASM357465v1_protein	1162980	cellular organisms_Bacteria_Proteobacteria_Alphaproteobacteria_Rhizobiales_Cohaesibacteraceae_Cohaesibacter_Cohaesibacter haloalkalitolerans__
520	GCF_014643755.1	GCF_014643755.1_ASM1464375v1_protein	2029865	cellular organisms_Bacteria_Proteobacteria_Alphaproteobacteria_Rhizobiales_Hyphomicrobiaceae_Pelagibacterium_Pelagibacterium lentulum__
521	GCF_014873945.1	GCF_014873945.1_ASM1487394v1_protein	1673	cellular organisms_Bacteria_Proteobacteria_Alphaproteobacteria_Rhizobiales_Rhizobiaceae_Rhizobium/Agrobacterium group_Rhizobium_Rhizobium viscosum_
522	GCF_015326295.1	GCF_015326295.1_ASM1532629v1_protein	529	cellular organisms_Bacteria_Proteobacteria_Alphaproteobacteria_Rhizobiales_Brucellaceae_Ochrobactrum_Ochrobactrum anthropi__
523	GCF_014863355.1	GCF_014863355.1_ASM1486335v1_protein	376165	cellular organisms_Bacteria_Proteobacteria_Alphaproteobacteria_Rhizobiales_Phyllobacteriaceae_Aminobacter_Aminobacter carboxidus__
524	GCF_014642635.1	GCF_014642635.1_ASM1464263v1_protein	2027858	cellular organisms_Bacteria_Proteobacteria_Alphaproteobacteria_Rhizobiales_Aurantimonadaceae_Aureimonas_Aureimonas endophytica__
525	GCF_003668555.1	GCF_003668555.1_ASM366855v1_protein	2670375	cellular organisms_Bacteria_Proteobacteria_Alphaproteobacteria_Rhizobiales_Notoacmeibacteraceae_Notoacmeibacter_Notoacmeibacter ruber__
526	GCF_004328075.1	GCF_004328075.1_ASM432807v1_protein	1549641	cellular organisms_Bacteria_Proteobacteria_Alphaproteobacteria_Rhizobiales_Ancalomicrobiaceae_Siculibacillus_Siculibacillus lacustris__
527	GCF_900231165.1	GCF_900231165.1_HDIA1_protein	1482074	cellular organisms_Bacteria_Proteobacteria_Alphaproteobacteria_Rhizobiales_Rhizobiales incertae sedis_Hartmannibacter_Hartmannibacter diazotrophicus__
528	GCF_000192745.1	GCF_000192745.1_ASM19274v1_protein	991904	cellular organisms_Bacteria_Proteobacteria_Alphaproteobacteria_Alphaproteobacteria incertae sedis_Polymorphum_Polymorphum gilvum
529	Pipcy3_1	Pipcy3_1_GeneCatalog_proteins_20160615	1907219	cellular organisms_Eukaryota_Opisthokonta_Fungi_Fungi incertae sedis_Zoopagomycota_Zoopagomycotina_Zoopagomycetes_Zoopagales_Piptocephalidaceae_Piptocephalis_Piptocephalis cylindrospora
530	Ganpr1	Ganpr1_GeneCatalog_proteins_20111215	1123529	cellular organisms_Eukaryota_Opisthokonta_Fungi_Fungi incertae sedis_Chytridiomycota_Chytridiomycota incertae sedis_Monoblepharidomycetes_Monoblepharidales_Gonapodyaceae_Gonapodya_Gonapodya prolifera
531	Caupr1	Caupr1_GeneCatalog_proteins_20150107	1555241	cellular organisms_Eukaryota_Opisthokonta_Fungi_Fungi incertae sedis_Chytridiomycota_Chytridiomycota incertae sedis_Chytridiomycetes_Caulochytriales_Caulochytriaceae_Caulochytrium_Caulochytrium protostelioides
532	Blyhe1	Blyhe1_GeneCatalog_proteins_20160509	388810	cellular organisms_Eukaryota_Opisthokonta_Fungi_Fungi incertae sedis_Chytridiomycota_Chytridiomycota incertae sedis_Chytridiomycetes_Chytridiomycetes incertae sedis_Blyttiomyces_Blyttiomyces helicus
533	Neosp1	Neosp1_GeneCatalog_proteins_20170918	1754190	cellular organisms_Eukaryota_Opisthokonta_Fungi_Fungi incertae sedis_Chytridiomycota_Chytridiomycota incertae sedis_Neocallimastigomycetes_Neocallimastigales_Neocallimastigaceae_Neocallimastix_Neocallimastix californiae
534	Catan2	Catan2_GeneCatalog_proteins_20160412	765915	cellular organisms_Eukaryota_Opisthokonta_Fungi_Fungi incertae sedis_Blastocladiomycota_Blastocladiomycota incertae sedis_Blastocladiomycetes_Blastocladiales_Catenariaceae_Catenaria_Catenaria anguillulae_Catenaria anguillulae PL171
535	Linpe1	Linpe1_GeneCatalog_proteins_20150915	61395	cellular organisms_Eukaryota_Opisthokonta_Fungi_Fungi incertae sedis_Zoopagomycota_Kickxellomycotina_Kickxellomycetes_Kickxellales_Kickxellaceae_Linderina_Linderina pennispora
536	Conco1	Conco1_GeneCatalog_proteins_20120213	34488	cellular organisms_Eukaryota_Opisthokonta_Fungi_Fungi incertae sedis_Zoopagomycota_Entomophthoromycotina_Entomophthoromycetes_Entomophthorales_Ancylistaceae_Conidiobolus_Conidiobolus coronatus
537	DimcrSC1	DimcrSC1_GeneCatalog_proteins_20151223	215637	cellular organisms_Eukaryota_Opisthokonta_Fungi_Fungi incertae sedis_Zoopagomycota_Kickxellomycotina_Dimargaritomycetes_Dimargaritales_Dimargaritaceae_Dimargaris_Dimargaris cristalligena
538	Morel2	Morel2_GeneCatalog_proteins_20151120	310910	cellular organisms_Eukaryota_Opisthokonta_Fungi_Fungi incertae sedis_Mucoromycota_Mortierellomycotina_Mortierellomycetes_Mortierellales_Mortierellaceae_Linnemannia_Linnemannia elongata
539	Basme2finSC	Basme2finSC_GeneCatalog_proteins_20150701	1314790	cellular organisms_Eukaryota_Opisthokonta_Fungi_Fungi incertae sedis_Zoopagomycota_Entomophthoromycotina_Basidiobolomycetes_Basidiobolales_Basidiobolaceae_Basidiobolus_Basidiobolus meristosporus_Basidiobolus meristosporus CBS 931.73
540	Phycomyces	Phycomyces_blakesleeanus_v2_filtered_proteins	4837	cellular organisms_Eukaryota_Opisthokonta_Fungi_Fungi incertae sedis_Mucoromycota_Mucoromycotina_Mucoromycetes_Mucorales_Phycomycetaceae_Phycomyces_Phycomyces blakesleeanus
541	PhyblU21_2	PhyblU21_2_GeneModels_FilteredModels1	674272	cellular organisms_Eukaryota_Opisthokonta_Fungi_Fungi incertae sedis_Mucoromycota_Mucoromycotina_Mucoromycetes_Mucorales_Phycomycetaceae_Phycomyces_Phycomyces blakesleeanus
542	Rhimi1_1	Rhimi1_1_GeneCatalog_proteins_20130624	1271458	cellular organisms_Eukaryota_Opisthokonta_Fungi_Fungi incertae sedis_Mucoromycota_Mucoromycotina_Mucoromycetes_Mucorales_Mucorineae_Rhizopodaceae_Rhizopus_Rhizopus microsporus_Rhizopus microsporus var. chinensis_Rhizopus microsporus var. chinensis CCTCC M201021
543	Synrac1	Synrac1_GeneCatalog_proteins_20160125	13706	cellular organisms_Eukaryota_Opisthokonta_Fungi_Fungi incertae sedis_Mucoromycota_Mucoromycotina_Mucoromycetes_Mucorales_Syncephalastraceae_Syncephalastrum_Syncephalastrum racemosum
544	Absrep1	Absrep1_GeneCatalog_proteins_20160129	90262	cellular organisms_Eukaryota_Opisthokonta_Fungi_Fungi incertae sedis_Mucoromycota_Mucoromycotina_Mucoromycetes_Mucorales_Cunninghamellaceae_Absidia_Absidia repens
545	Tilan2	Tilan2_GeneCatalog_proteins_20140224	1037660	cellular organisms_Eukaryota_Opisthokonta_Fungi_Dikarya_Basidiomycota_Ustilaginomycotina_Exobasidiomycetes_Georgefischeriales_Tilletiariaceae_Tilletiaria_Tilletiaria anomala_Tilletiaria anomala UBC 951
546	Treme1	Treme1_best_proteins	5217	cellular organisms_Eukaryota_Opisthokonta_Fungi_Dikarya_Basidiomycota_Agaricomycotina_Tremellomycetes_Tremellales_Tremellaceae_Tremella_Tremella mesenterica
547	Kocim1	Kocim1_GeneCatalog_proteins_20160906	4999	cellular organisms_Eukaryota_Opisthokonta_Fungi_Dikarya_Basidiomycota_Agaricomycotina_Tremellomycetes_Tremellales_Cuniculitremaceae_Kockovaella_Kockovaella imperatae
548	Cryvi1	Cryvi1_GeneCatalog_proteins_20130104	1314774	cellular organisms_Eukaryota_Opisthokonta_Fungi_Dikarya_Basidiomycota_Agaricomycotina_Tremellomycetes_Filobasidiales_Filobasidiaceae_Naganishia_Naganishia vishniacii_Naganishia vishniacii ANT03-052
549	Rhomi1	Rhomi1_GeneCatalog_proteins_20140320	1397322	cellular organisms_Eukaryota_Opisthokonta_Fungi_Dikarya_Basidiomycota_Pucciniomycotina_Cystobasidiomycetes_Cystobasidiales_Cystobasidiaceae_Cystobasidium_Cystobasidium minutum_Cystobasidium minutum MCA 4210
550	Mixos1	Mixos1_GeneCatalog_proteins_20120207	764103	cellular organisms_Eukaryota_Opisthokonta_Fungi_Dikarya_Basidiomycota_Pucciniomycotina_Mixiomycetes_Mixiales_Mixiaceae_Mixia_Mixia osmundae_Mixia osmundae IAM 14324
551	Leucr1	Leucr1_GeneCatalog_proteins_20160201	106004	cellular organisms_Eukaryota_Opisthokonta_Fungi_Dikarya_Basidiomycota_Pucciniomycotina_Microbotryomycetes_Leucosporidiales_Leucosporidiaceae_Leucosporidium_Leucosporidium creatinivorum
552	Croqu1	Croqu1_GeneCatalog_proteins_20120612	708437	cellular organisms_Eukaryota_Opisthokonta_Fungi_Dikarya_Basidiomycota_Pucciniomycotina_Pucciniomycetes_Pucciniales_Coleosporiaceae_Cronartium_Cronartium quercuum_Cronartium quercuum f. sp. fusiforme_Cronartium quercuum f. sp. fusiforme G11
553	Calco1	Calco1_GeneCatalog_proteins_20130417	29889	cellular organisms_Eukaryota_Opisthokonta_Fungi_Dikarya_Basidiomycota_Agaricomycotina_Dacrymycetes_Dacrymycetales_Dacrymycetaceae_Calocera_Calocera cornea
554	Sebve1	Sebve1_GeneCatalog_proteins_20120626	933852	cellular organisms_Eukaryota_Opisthokonta_Fungi_Dikarya_Basidiomycota_Agaricomycotina_Agaricomycetes_Agaricomycetes incertae sedis_Sebacinales_Serendipitaceae_Serendipita_Serendipita vermifera_Serendipita vermifera MAFF 305830
555	ClaPMI390	ClaPMI390_GeneCatalog_proteins_20140716	1920935	cellular organisms_Eukaryota_Opisthokonta_Fungi_Dikarya_Basidiomycota_Agaricomycotina_Agaricomycetes_Agaricomycetes incertae sedis_Corticiales_Corticiaceae_Sistotrema_unclassified Sistotrema_Sistotrema sp.
556	Tulca1	Tulca1_GeneCatalog_proteins_20120608	1051891	cellular organisms_Eukaryota_Opisthokonta_Fungi_Dikarya_Basidiomycota_Agaricomycotina_Agaricomycetes_Agaricomycetes incertae sedis_Cantharellales_Tulasnellaceae_Tulasnella_Tulasnella calospora_Tulasnella calospora MUT 4182
557	Botbo1	Botbo1_GeneCatalog_proteins_20110803	264124	cellular organisms_Eukaryota_Opisthokonta_Fungi_Dikarya_Basidiomycota_Agaricomycotina_Agaricomycetes_Agaricomycetes incertae sedis_Cantharellales_Botryobasidiaceae_Botryobasidium_Botryobasidium botryosum
558	Exigl1	Exigl1_GeneCatalog_proteins_20130529	5219	cellular organisms_Eukaryota_Opisthokonta_Fungi_Dikarya_Basidiomycota_Agaricomycotina_Agaricomycetes_Agaricomycetes incertae sedis_Auriculariales_Exidiaceae_Exidia_Exidia glandulosa
559	Aurde3_1	Aurde3_1_GeneCatalog_proteins_20130729	1331295	cellular organisms_Eukaryota_Opisthokonta_Fungi_Dikarya_Basidiomycota_Agaricomycotina_Agaricomycetes_Agaricomycetes incertae sedis_Auriculariales_Auriculariaceae_Auricularia_Auricularia subglabra
560	Sphst1	Sphst1_GeneCatalog_proteins_20120430	68786	cellular organisms_Eukaryota_Opisthokonta_Fungi_Dikarya_Basidiomycota_Agaricomycotina_Agaricomycetes_Phallomycetidae_Geastrales_Sphaerobolaceae_Sphaerobolus_Sphaerobolus stellatus
561	Ramac1	Ramac1_GeneCatalog_proteins_20140310	113071	cellular organisms_Eukaryota_Opisthokonta_Fungi_Dikarya_Basidiomycota_Agaricomycotina_Agaricomycetes_Phallomycetidae_Gomphales_Gomphaceae_Ramaria_Ramaria rubella
562	Hyssto1	Hyssto1_GeneCatalog_proteins_20180831	1447937	cellular organisms_Eukaryota_Opisthokonta_Fungi_Dikarya_Basidiomycota_Agaricomycotina_Agaricomycetes_Phallomycetidae_Hysterangiales_Hysterangiaceae_Hysterangium_Hysterangium stoloniferum_Hysterangium stoloniferum HS.BST
563	Mycgal1	Mycgal1_GeneCatalog_proteins_20160823	41248	cellular organisms_Eukaryota_Opisthokonta_Fungi_Dikarya_Basidiomycota_Agaricomycotina_Agaricomycetes_Agaricomycetidae_Agaricales_Mycenaceae_Mycena_Mycena galopus
564	Gyman1	Gyman1_GeneCatalog_proteins_20140729	1447944	cellular organisms_Eukaryota_Opisthokonta_Fungi_Dikarya_Basidiomycota_Agaricomycotina_Agaricomycetes_Agaricomycetidae_Agaricales_Omphalotaceae_Gymnopus_Gymnopus androsaceus_Gymnopus androsaceus JB14
565	Denbi1	Denbi1_GeneCatalog_proteins_20131210	1314807	cellular organisms_Eukaryota_Opisthokonta_Fungi_Dikarya_Basidiomycota_Agaricomycotina_Agaricomycetes_Agaricomycetidae_Agaricales_Agaricales incertae sedis_Dendrothele_Dendrothele bispora_Dendrothele bispora CBS 962.96
566	Copang1	Copang1_GeneCatalog_proteins_20180426	980116	cellular organisms_Eukaryota_Opisthokonta_Fungi_Dikarya_Basidiomycota_Agaricomycotina_Agaricomycetes_Agaricomycetidae_Agaricales_Psathyrellaceae_Coprinellus_Coprinellus angulatus
567	Sissu1	Sissu1_GeneCatalog_proteins_20130130	467971	cellular organisms_Eukaryota_Opisthokonta_Fungi_Dikarya_Basidiomycota_Agaricomycotina_Agaricomycetes_Agaricomycetes incertae sedis_Trechisporales_Hydnodontaceae_Sistotremastrum_Sistotremastrum suecicum
568	Schpa1	Schpa1_GeneCatalog_proteins_20131225	27342	cellular organisms_Eukaryota_Opisthokonta_Fungi_Dikarya_Basidiomycota_Agaricomycotina_Agaricomycetes_Agaricomycetes incertae sedis_Hymenochaetales_Schizoporaceae_Schizopora_Schizopora paradoxa
569	Rigmic1	Rigmic1_GeneCatalog_proteins_20170307	219653	cellular organisms_Eukaryota_Opisthokonta_Fungi_Dikarya_Basidiomycota_Agaricomycotina_Agaricomycetes_Agaricomycetes incertae sedis_Polyporales_Meripilaceae_Rigidoporus_Rigidoporus microporus
570	Fomme1	Fomme1_GeneCatalog_proteins_20101122	208960	cellular organisms_Eukaryota_Opisthokonta_Fungi_Dikarya_Basidiomycota_Agaricomycotina_Agaricomycetes_Agaricomycetes incertae sedis_Hymenochaetales_Hymenochaetaceae_Fomitiporia_Fomitiporia mediterranea
571	Theter1	Theter1_GeneCatalog_proteins_20181017	56493	cellular organisms_Eukaryota_Opisthokonta_Fungi_Dikarya_Basidiomycota_Agaricomycotina_Agaricomycetes_Agaricomycetes incertae sedis_Thelephorales_Thelephoraceae_Thelephora_Thelephora terrestris
572	Fibsp1	Fibsp1_GeneCatalog_proteins_20131122	436010	cellular organisms_Eukaryota_Opisthokonta_Fungi_Dikarya_Basidiomycota_Agaricomycotina_Agaricomycetes_Agaricomycetidae_Atheliales_Atheliaceae_Fibularhizoctonia_unclassified Fibularhizoctonia_Fibularhizoctonia sp. CBS 109695
573	Sclci1	Sclci1_GeneCatalog_proteins_20120626	1036808	cellular organisms_Eukaryota_Opisthokonta_Fungi_Dikarya_Basidiomycota_Agaricomycotina_Agaricomycetes_Agaricomycetidae_Boletales_Sclerodermatineae_Sclerodermataceae_Scleroderma_Scleroderma citrinum_Scleroderma citrinum Foug A
574	Pisti2	Pisti2_GeneModels_FilteredModels1	870435	cellular organisms_Eukaryota_Opisthokonta_Fungi_Dikarya_Basidiomycota_Agaricomycotina_Agaricomycetes_Agaricomycetidae_Boletales_Sclerodermatineae_Pisolithaceae_Pisolithus_Pisolithus tinctorius_Pisolithus tinctorius Marx 270
575	Serla_varsha1	Serla_varsha1_GeneCatalog_proteins_20110916	80602	cellular organisms_Eukaryota_Opisthokonta_Fungi_Dikarya_Basidiomycota_Agaricomycotina_Agaricomycetes_Agaricomycetidae_Boletales_Coniophorineae_Serpulaceae_Serpula_Serpula himantioides
576	Suibr2	Suibr2_GeneCatalog_proteins_20150912	1400700	cellular organisms_Eukaryota_Opisthokonta_Fungi_Dikarya_Basidiomycota_Agaricomycotina_Agaricomycetes_Agaricomycetidae_Boletales_Suillineae_Suillaceae_Suillus_Suillus brevipes_Suillus brevipes Sb2
577	Rhivi1	Rhivi1_GeneCatalog_proteins_20140605	1314800	cellular organisms_Eukaryota_Opisthokonta_Fungi_Dikarya_Basidiomycota_Agaricomycotina_Agaricomycetes_Agaricomycetidae_Boletales_Suillineae_Rhizopogonaceae_Rhizopogon_Rhizopogon vinicolor_Rhizopogon vinicolor AM-OR11-026
578	Melbro1	Melbro1_GeneCatalog_proteins_20180829	1447945	cellular organisms_Eukaryota_Opisthokonta_Fungi_Dikarya_Basidiomycota_Agaricomycotina_Agaricomycetes_Agaricomycetidae_Boletales_Melanogastraceae_Melanogaster_Melanogaster broomeianus_Melanogaster broomeianus MBLB.BST
579	Hydpi2	Hydpi2_GeneCatalog_proteins_20120511	388859	cellular organisms_Eukaryota_Opisthokonta_Fungi_Dikarya_Basidiomycota_Agaricomycotina_Agaricomycetes_Agaricomycetidae_Boletales_Paxilineae_Paxillaceae_Hydnomerulius_Hydnomerulius pinastri
580	Gyrli1	Gyrli1_GeneCatalog_proteins_20140325	1450528	cellular organisms_Eukaryota_Opisthokonta_Fungi_Dikarya_Basidiomycota_Agaricomycotina_Agaricomycetes_Agaricomycetidae_Boletales_Paxilineae_Gyrodontaceae_Gyrodon_Gyrodon lividus_Gyrodon lividus BX
581	Boled5	Boled5_GeneCatalog_proteins_20170707	1328754	cellular organisms_Eukaryota_Opisthokonta_Fungi_Dikarya_Basidiomycota_Agaricomycotina_Agaricomycetes_Agaricomycetidae_Boletales_Boletineae_Boletaceae_Boletoideae_Boletus_Boletus edulis_Boletus edulis BED1
582	Ruseme1	Ruseme1_GeneCatalog_proteins_20190225	152958	cellular organisms_Eukaryota_Opisthokonta_Fungi_Dikarya_Basidiomycota_Agaricomycotina_Agaricomycetes_Agaricomycetes incertae sedis_Russulales_Russulaceae_Russula_Russula emetica
583	Cylto1	Cylto1_GeneCatalog_proteins_20130411	394432	cellular organisms_Eukaryota_Opisthokonta_Fungi_Dikarya_Basidiomycota_Agaricomycotina_Agaricomycetes_Agaricomycetidae_Agaricales_Physalacriaceae_Cylindrobasidium_Cylindrobasidium torrendii
584	Neole1	Neole1_GeneCatalog_proteins_20130125	38799	cellular organisms_Eukaryota_Opisthokonta_Fungi_Dikarya_Basidiomycota_Agaricomycotina_Agaricomycetes_Agaricomycetes incertae sedis_Gloeophyllales_Gloeophyllaceae_Neolentinus_Neolentinus lepideus
585	Jaaar1	Jaaar1_GeneCatalog_proteins_20110803	202697	cellular organisms_Eukaryota_Opisthokonta_Fungi_Dikarya_Basidiomycota_Agaricomycotina_Agaricomycetes_Agaricomycetidae_Jaapiales_Jaapiaceae_Jaapia_Jaapia argillacea
586	Plicr1	Plicr1_GeneCatalog_proteins_20111115	139390	cellular organisms_Eukaryota_Opisthokonta_Fungi_Dikarya_Basidiomycota_Agaricomycotina_Agaricomycetes_Agaricomycetidae_Amylocorticiales_Amylocorticiaceae_Plicaturopsis_Plicaturopsis crispa
587	Stehi1	Stehi1_GeneCatalog_proteins_20101026	721885	cellular organisms_Eukaryota_Opisthokonta_Fungi_Dikarya_Basidiomycota_Agaricomycotina_Agaricomycetes_Agaricomycetes incertae sedis_Russulales_Stereaceae_Stereum_Stereum hirsutum_Stereum hirsutum FP-91666 SS1
588	Hetan2	Hetan2_FrozenGeneCatalog_20120113_deflines	13563	cellular organisms_Eukaryota_Opisthokonta_Fungi_Dikarya_Basidiomycota_Agaricomycotina_Agaricomycetes_Agaricomycetes incertae sedis_Russulales_Bondarzewiaceae_Heterobasidion_Heterobasidion annosum species complex_Heterobasidion annosum
589	Punst1	Punst1_GeneCatalog_proteins_20101026	202698	cellular organisms_Eukaryota_Opisthokonta_Fungi_Dikarya_Basidiomycota_Agaricomycotina_Agaricomycetes_Agaricomycetes incertae sedis_Corticiales_Punctulariaceae_Punctularia_Punctularia strigosozonata
590	Phchr2	Phchr2_GeneCatalog_proteins_20131210	5306	cellular organisms_Eukaryota_Opisthokonta_Fungi_Dikarya_Basidiomycota_Agaricomycotina_Agaricomycetes_Agaricomycetes incertae sedis_Polyporales_Phanerochaetaceae_Phanerochaete_Phanerochaete chrysosporium
591	Pycsa1	Pycsa1_GeneCatalog_proteins_20140123	158606	cellular organisms_Eukaryota_Opisthokonta_Fungi_Dikarya_Basidiomycota_Agaricomycotina_Agaricomycetes_Agaricomycetes incertae sedis_Polyporales_Polyporaceae_Trametes_Trametes sanguinea
592	Obbri1	Obbri1_GeneCatalog_proteins_20140615	1052685	cellular organisms_Eukaryota_Opisthokonta_Fungi_Dikarya_Basidiomycota_Agaricomycotina_Agaricomycetes_Agaricomycetes incertae sedis_Polyporales_Gelatoporiaceae_Obba_Obba rivulosa
593	Laesu1	Laesu1_GeneCatalog_proteins_20130128	447506	cellular organisms_Eukaryota_Opisthokonta_Fungi_Dikarya_Basidiomycota_Agaricomycotina_Agaricomycetes_Agaricomycetes incertae sedis_Polyporales_Laetiporaceae_Laetiporus_Laetiporus sulphureus_Laetiporus sulphureus var. sulphureus
594	PosplRSB12_1	PosplRSB12_1_GeneCatalog_proteins_20111103	670580	cellular organisms_Eukaryota_Opisthokonta_Fungi_Dikarya_Basidiomycota_Agaricomycotina_Agaricomycetes_Agaricomycetes incertae sedis_Polyporales_Dacryobolaceae_Postia_Postia placenta_Postia placenta MAD-698-R-SB12
595	Daequ1	Daequ1_GeneCatalog_proteins_20130110	40437	cellular organisms_Eukaryota_Opisthokonta_Fungi_Dikarya_Basidiomycota_Agaricomycotina_Agaricomycetes_Agaricomycetes incertae sedis_Polyporales_Fomitopsidaceae_Daedalea_Daedalea quercina
596	Macfu1	Macfu1_GeneCatalog_proteins_20130625	1400762	cellular organisms_Eukaryota_Opisthokonta_Fungi_Dikarya_Basidiomycota_Agaricomycotina_Agaricomycetes_Agaricomycetidae_Agaricales_Agaricaceae_Macrolepiota_Macrolepiota fuliginosa_Macrolepiota fuliginosa MF-IS2
597	Trima3	Trima3_GeneCatalog_proteins_20130329	1095628	cellular organisms_Eukaryota_Opisthokonta_Fungi_Dikarya_Basidiomycota_Agaricomycotina_Agaricomycetes_Agaricomycetidae_Agaricales_Tricholomataceae_Tricholoma_Tricholoma matsutake_Tricholoma matsutake 945
598	Lyoat1	Lyoat1_GeneCatalog_proteins_20181208	117065	cellular organisms_Eukaryota_Opisthokonta_Fungi_Dikarya_Basidiomycota_Agaricomycotina_Agaricomycetes_Agaricomycetidae_Agaricales_Lyophyllaceae_Lyophyllum_Lyophyllum atratum
599	Panpap1	Panpap1_GeneCatalog_proteins_20170130	330517	cellular organisms_Eukaryota_Opisthokonta_Fungi_Dikarya_Basidiomycota_Agaricomycotina_Agaricomycetes_Agaricomycetidae_Agaricales_Bolbitiaceae_Panaeolus_Panaeolus papilionaceus
600	Phoaln1	Phoaln1_GeneCatalog_proteins_20160826	109635	cellular organisms_Eukaryota_Opisthokonta_Fungi_Dikarya_Basidiomycota_Agaricomycotina_Agaricomycetes_Agaricomycetidae_Agaricales_Strophariaceae_Flammula_Flammula alnicola
601	Crafun1	Crafun1_GeneCatalog_proteins_20170607	1954473	cellular organisms_Eukaryota_Opisthokonta_Fungi_Dikarya_Basidiomycota_Agaricomycotina_Agaricomycetes_Agaricomycetidae_Agaricales_Crassisporiaceae_Crassisporium_Crassisporium funariophilum
602	Corgl3	Corgl3_GeneCatalog_proteins_20130626	1149754	cellular organisms_Eukaryota_Opisthokonta_Fungi_Dikarya_Basidiomycota_Agaricomycotina_Agaricomycetes_Agaricomycetidae_Agaricales_Cortinariaceae_Cortinarius_Cortinarius glaucopus_Cortinarius glaucopus AT 2004 276
603	Fishe1	Fishe1_GeneCatalog_proteins_20130122	40457	cellular organisms_Eukaryota_Opisthokonta_Fungi_Dikarya_Basidiomycota_Agaricomycotina_Agaricomycetes_Agaricomycetidae_Agaricales_Fistulinaceae_Fistulina_Fistulina hepatica
604	Auramp1	Auramp1_GeneCatalog_proteins_20160719	97359	cellular organisms_Eukaryota_Opisthokonta_Fungi_Dikarya_Basidiomycota_Agaricomycotina_Agaricomycetes_Agaricomycetidae_Agaricales_Schizophyllaceae_Auriculariopsis_Auriculariopsis ampla
605	Amarub1	Amarub1_GeneCatalog_proteins_20190322	71933	cellular organisms_Eukaryota_Opisthokonta_Fungi_Dikarya_Basidiomycota_Agaricomycotina_Agaricomycetes_Agaricomycetidae_Agaricales_Amanitaceae_Amanita_Amanita rubescens
606	Saico1	Saico1_GeneCatalog_proteins_20110913	698492	cellular organisms_Eukaryota_Opisthokonta_Fungi_Dikarya_Ascomycota_Taphrinomycotina_Taphrinomycotina incertae sedis_Saitoella_Saitoella complicata_Saitoella complicata NRRL Y-17804
607	Prola1	Prola1_GeneCatalog_proteins_20160129	56484	cellular organisms_Eukaryota_Opisthokonta_Fungi_Dikarya_Ascomycota_Taphrinomycotina_Taphrinomycetes_Taphrinales_Protomycetaceae_Protomyces_Protomyces lactucaedebilis
608	Lipst1_1	Lipst1_1_GeneCatalog_proteins_20110609	675824	cellular organisms_Eukaryota_Opisthokonta_Fungi_Dikarya_Ascomycota_saccharomyceta_Saccharomycotina_Saccharomycetes_Saccharomycetales_Lipomycetaceae_Lipomyces_Lipomyces starkeyi_Lipomyces starkeyi NRRL Y-11557
609	Canca1	Canca1_GeneCatalog_proteins_20110525	51930	cellular organisms_Eukaryota_Opisthokonta_Fungi_Dikarya_Ascomycota_saccharomyceta_Saccharomycotina_Saccharomycetes_Saccharomycetales_Trigonopsidaceae_Tortispora_Tortispora caseinolytica
610	Dekbr2	Dekbr2_GeneCatalog_proteins_20120306	747657	cellular organisms_Eukaryota_Opisthokonta_Fungi_Dikarya_Ascomycota_saccharomyceta_Saccharomycotina_Saccharomycetes_Saccharomycetales_Pichiaceae_Brettanomyces_Brettanomyces bruxellensis_Brettanomyces bruxellensis CBS 2499
611	YarliYICW001	YarliYlCW001_GeneModels_FilteredModels1	1445506	cellular organisms_Eukaryota_Opisthokonta_Fungi_Dikarya_Ascomycota_saccharomyceta_Saccharomycotina_Saccharomycetes_Saccharomycetales_Dipodascaceae_Yarrowia_Yarrowia lipolytica_Yarrowia lipolytica PO1f
612	Nadfu1	Nadfu1_GeneCatalog_proteins_20110909	857566	cellular organisms_Eukaryota_Opisthokonta_Fungi_Dikarya_Ascomycota_saccharomyceta_Saccharomycotina_Saccharomycetes_Saccharomycetales_Saccharomycetales incertae sedis_Nadsonia_Nadsonia fulvescens_Nadsonia fulvescens var. elongata_Nadsonia fulvescens var. elongata DSM 6958
613	Babin1	Babin1_GeneCatalog_proteins_20120306	984486	cellular organisms_Eukaryota_Opisthokonta_Fungi_Dikarya_Ascomycota_saccharomyceta_Saccharomycotina_Saccharomycetes_Saccharomycetales_Debaryomycetaceae_Babjeviella_Babjeviella inositovora_Babjeviella inositovora NRRL Y-12698
614	Wican1	Wican1_GeneCatalog_proteins_20110222	683960	cellular organisms_Eukaryota_Opisthokonta_Fungi_Dikarya_Ascomycota_saccharomyceta_Saccharomycotina_Saccharomycetes_Saccharomycetales_Phaffomycetaceae_Wickerhamomyces_Wickerhamomyces anomalus_Wickerhamomyces anomalus NRRL Y-366-8
615	Ascru1	Ascru1_GeneCatalog_proteins_20111107	983968	cellular organisms_Eukaryota_Opisthokonta_Fungi_Dikarya_Ascomycota_saccharomyceta_Saccharomycotina_Saccharomycetes_Saccharomycetales_Ascoideaceae_Ascoidea_Ascoidea rubescens_Ascoidea rubescens NRRL Y17699
616	Tercla1	Tercla1_GeneCatalog_proteins_20170113	139407	cellular organisms_Eukaryota_Opisthokonta_Fungi_Dikarya_Ascomycota_saccharomyceta_Pezizomycotina_Pezizomycetes_Pezizales_Pezizaceae_Terfezia_Terfezia claveryi
617	Trihyb1	Trihyb1_GeneCatalog_proteins_20161123	47213	cellular organisms_Eukaryota_Opisthokonta_Fungi_Dikarya_Ascomycota_saccharomyceta_Pezizomycotina_Pezizomycetes_Pezizales_Pyronemataceae_Trichophaea_Trichophaea hybrida
618	Chove1	Chove1_GeneCatalog_proteins_20131210	1336337	cellular organisms_Eukaryota_Opisthokonta_Fungi_Dikarya_Ascomycota_saccharomyceta_Pezizomycotina_Pezizomycetes_Pezizales_Tuberaceae_Choiromyces_Choiromyces venosus_Choiromyces venosus 120613-1
619	Ascim1	Ascim1_GeneCatalog_proteins_20121221	1160509	cellular organisms_Eukaryota_Opisthokonta_Fungi_Dikarya_Ascomycota_saccharomyceta_Pezizomycotina_Pezizomycetes_Pezizales_Ascobolaceae_Ascobolus_Ascobolus immersus_Ascobolus immersus RN42
620	FoxFo5176	FoxFo5176_GeneModels_FilteredModels1	660025	cellular organisms_Eukaryota_Opisthokonta_Fungi_Dikarya_Ascomycota_saccharomyceta_Pezizomycotina_leotiomyceta_sordariomyceta_Sordariomycetes_Hypocreomycetidae_Hypocreales_Nectriaceae_Fusarium_Fusarium oxysporum species complex_Fusarium oxysporum_Fusarium oxysporum Fo5176
621	Sodal1	Sodal1_GeneCatalog_proteins_20130724	1302862	cellular organisms_Eukaryota_Opisthokonta_Fungi_Dikarya_Ascomycota_saccharomyceta_Pezizomycotina_leotiomyceta_sordariomyceta_Sordariomycetes_Hypocreomycetidae_Glomerellales_Plectosphaerellaceae_Sodiomyces_Sodiomyces alkalinus
622	Pseve2	Pseve2_GeneCatalog_proteins_20160326	1141098	cellular organisms_Eukaryota_Opisthokonta_Fungi_Dikarya_Ascomycota_saccharomyceta_Pezizomycotina_leotiomyceta_sordariomyceta_Sordariomycetes_Xylariomycetidae_Xylariales_Pseudomassariaceae_Pseudomassariella_Pseudomassariella vexata
623	Cparasiticav2	Cparasiticav2.GeneCatalog20091217.proteins	660469	cellular organisms_Eukaryota_Opisthokonta_Fungi_Dikarya_Ascomycota_saccharomyceta_Pezizomycotina_leotiomyceta_sordariomyceta_Sordariomycetes_Sordariomycetidae_Diaporthales_Cryphonectriaceae_Cryphonectria-Endothia species complex_Cryphonectria_Cryphonectria parasitica_Cryphonectria parasitica EP155
624	Pieho1_1	Pieho1_1_GeneCatalog_proteins_20130807	1314780	cellular organisms_Eukaryota_Opisthokonta_Fungi_Dikarya_Ascomycota_saccharomyceta_Pezizomycotina_leotiomyceta_dothideomyceta_Dothideomycetes_Dothideomycetidae_Capnodiales_Piedraiaceae_Piedraia_Piedraia hortae
625	Zasce1	Zasce1_GeneCatalog_proteins_20120808	1080233	cellular organisms_Eukaryota_Opisthokonta_Fungi_Dikarya_Ascomycota_saccharomyceta_Pezizomycotina_leotiomyceta_dothideomyceta_Dothideomycetes_Dothideomycetidae_Mycosphaerellales_Mycosphaerellaceae_Zasmidium_Zasmidium cellare_Zasmidium cellare ATCC 36951
626	Ternu1	Ternu1_GeneCatalog_proteins_20140925	161662	cellular organisms_Eukaryota_Opisthokonta_Fungi_Dikarya_Ascomycota_saccharomyceta_Pezizomycotina_leotiomyceta_dothideomyceta_Dothideomycetes_Dothideomycetidae_Mycosphaerellales_Teratosphaeriaceae_Teratosphaeria_Teratosphaeria nubilosa
627	Polci1	Polci1_GeneCatalog_proteins_20130311	705562	cellular organisms_Eukaryota_Opisthokonta_Fungi_Dikarya_Ascomycota_saccharomyceta_Pezizomycotina_leotiomyceta_dothideomyceta_Dothideomycetes_Dothideomycetidae_Capnodiales_Capnodiaceae_Polychaeton_Polychaeton citri
628	Disac1	Disac1_GeneCatalog_proteins_20130805	112489	cellular organisms_Eukaryota_Opisthokonta_Fungi_Dikarya_Ascomycota_saccharomyceta_Pezizomycotina_leotiomyceta_dothideomyceta_Dothideomycetes_Dothideomycetidae_Mycosphaerellales_Dissoconiaceae_Dissoconium_Dissoconium aciculare
629	Myrdu1	Myrdu1_GeneCatalog_proteins_20121211	1168546	cellular organisms_Eukaryota_Opisthokonta_Fungi_Dikarya_Ascomycota_saccharomyceta_Pezizomycotina_leotiomyceta_dothideomyceta_Dothideomycetes_Dothideomycetidae_Myriangiales_Myriangiaceae_Myriangium_Myriangium duriaei_Myriangium duriaei CBS 260.36
630	Delst1	Delst1_GeneCatalog_proteins_20160906	147560	cellular organisms_Eukaryota_Opisthokonta_Fungi_Dikarya_Ascomycota_saccharomyceta_Pezizomycotina_leotiomyceta_dothideomyceta_Dothideomycetes_Dothideomycetidae_Dothideales_Dothioraceae_Delphinella_Delphinella strobiligena
631	AurpulNBB1	AurpulNBB1_GeneCatalog_proteins_20190122	5580	cellular organisms_Eukaryota_Opisthokonta_Fungi_Dikarya_Ascomycota_saccharomyceta_dothideomyceta_Dothideomycetes_Dothideomycetidae_Dothideales_Saccotheciaceae_Aureobasidium_Aureobasidiumpullulans
632	Xylhe1	Xylhe1_GeneCatalog_proteins_20130827	1328760	cellular organisms_Eukaryota_Opisthokonta_Fungi_Dikarya_Ascomycota_saccharomyceta_Pezizomycotina_leotiomyceta_Xylonomycetes_Xylonales_Xylonaceae_Xylona_Xylona heveae_Xylona heveae TC161
633	Bysni1	Bysni1_GeneCatalog_proteins_20180319	5093	cellular organisms_Eukaryota_Opisthokonta_Fungi_Dikarya_Ascomycota_saccharomyceta_Pezizomycotina_leotiomyceta_Eurotiomycetes_Eurotiomycetidae_Eurotiales_Thermoascaceae_Byssochlamys_Byssochlamys nivea
634	Asptra1	Asptra1_GeneCatalog_proteins_20160915	1034304	cellular organisms_Eukaryota_Opisthokonta_Fungi_Dikarya_Ascomycota_saccharomyceta_Pezizomycotina_leotiomyceta_Eurotiomycetes_Eurotiomycetidae_Eurotiales_Aspergillaceae_Aspergillus_Aspergillus transmontanensis
635	Phisc1	Phisc1_GeneCatalog_proteins_20150213	149040	cellular organisms_Eukaryota_Opisthokonta_Fungi_Dikarya_Ascomycota_saccharomyceta_Pezizomycotina_leotiomyceta_sordariomyceta_Leotiomycetes_Helotiales_Mollisiaceae_Phialocephala_Phialocephala scopiformis
636	Melva1	Melva1_GeneCatalog_proteins_20130406	1149755	cellular organisms_Eukaryota_Opisthokonta_Fungi_Dikarya_Ascomycota_saccharomyceta_Pezizomycotina_leotiomyceta_sordariomyceta_Leotiomycetes_Helotiales_Hyaloscyphaceae_Hyaloscypha_Hyaloscypha hepaticicola/Rhizoscyphus ericae species complex_Hyaloscypha variabilis_Hyaloscypha variabilis F
637	Chalo1	Chalo1_GeneCatalog_proteins_20130611	1379296	cellular organisms_Eukaryota_Opisthokonta_Fungi_Dikarya_Ascomycota_saccharomyceta_Pezizomycotina_leotiomyceta_sordariomyceta_Leotiomycetes_Helotiales_Helotiales incertae sedis_Chalara_Chalara longipes_Chalara longipes BDJ
638	Cadsp1	Cadsp1_GeneCatalog_proteins_20140317	1485229	cellular organisms_Eukaryota_Opisthokonta_Fungi_Dikarya_Ascomycota_saccharomyceta_Pezizomycotina_leotiomyceta_sordariomyceta_Leotiomycetes_Helotiales_Helotiales incertae sedis_Cadophora_unclassified Cadophora_Cadophora sp. DSE1049
639	Amore1	Amore1_GeneCatalog_proteins_20110719	5101	cellular organisms_Eukaryota_Opisthokonta_Fungi_Dikarya_Ascomycota_saccharomyceta_Pezizomycotina_leotiomyceta_sordariomyceta_Leotiomycetes_Leotiomycetes incertae sedis_Myxotrichaceae_Amorphotheca_Amorphotheca resinae
640	Tryvi1	Tryvi1_GeneCatalog_proteins_20130617	1048519	cellular organisms_Eukaryota_Opisthokonta_Fungi_Dikarya_Ascomycota_saccharomyceta_Pezizomycotina_leotiomyceta_dothideomyceta_Dothideomycetes_Dothideomycetes incertae sedis_Trypetheliales_Trypetheliaceae_Viridothelium_Viridothelium virens
641	Totfu1	Totfu1_GeneCatalog_proteins_20140831	1048955	cellular organisms_Eukaryota_Opisthokonta_Fungi_Dikarya_Ascomycota_saccharomyceta_Pezizomycotina_leotiomyceta_dothideomyceta_Dothideomycetes_Pleosporomycetidae_Venturiales_Cylindrosympodiaceae_Tothia_Tothia fuscella
642	Aulhe2	Aulhe2_GeneCatalog_proteins_20130401	1176130	cellular organisms_Eukaryota_Opisthokonta_Fungi_Dikarya_Ascomycota_saccharomyceta_Pezizomycotina_leotiomyceta_dothideomyceta_Dothideomycetes_Pleosporomycetidae_Aulographales_Aulographaceae_Aulographum_Aulographum hederae
643	Phycap1	Phycap1_GeneCatalog_proteins_20170217	121624	cellular organisms_Eukaryota_Opisthokonta_Fungi_Dikarya_Ascomycota_saccharomyceta_Pezizomycotina_leotiomyceta_dothideomyceta_Dothideomycetes_Dothideomycetes incertae sedis_Botryosphaeriales_Phyllostictaceae_Phyllosticta_Phyllosticta capitalensis
644	Sacpr1	Sacpr1_GeneCatalog_proteins_20140222	1314787	cellular organisms_Eukaryota_Opisthokonta_Fungi_Dikarya_Ascomycota_saccharomyceta_Pezizomycotina_leotiomyceta_dothideomyceta_Dothideomycetes_Dothideomycetes incertae sedis_Botryosphaeriales_Saccharataceae_Saccharata_Saccharata proteae_Saccharata proteae CBS 121410
645	Aplpr1	Aplpr1_GeneCatalog_proteins_20121211	462254	cellular organisms_Eukaryota_Opisthokonta_Fungi_Dikarya_Ascomycota_saccharomyceta_Pezizomycotina_leotiomyceta_dothideomyceta_Dothideomycetes_Dothideomycetes incertae sedis_Botryosphaeriales_Aplosporellaceae_Aplosporella_Aplosporella prunicola
646	Lopmy1	Lopmy1_GeneCatalog_proteins_20140604	1447936	cellular organisms_Eukaryota_Opisthokonta_Fungi_Dikarya_Ascomycota_saccharomyceta_Pezizomycotina_leotiomyceta_dothideomyceta_Dothideomycetes_Pleosporomycetidae_Mytilinidiales_Mytilinidiaceae_Lophium_Lophium mytilinum_Lophium mytilinum CBS 269.34
647	Leppa1	Leppa1_GeneCatalog_proteins_20130322	741139	cellular organisms_Eukaryota_Opisthokonta_Fungi_Dikarya_Ascomycota_saccharomyceta_Pezizomycotina_leotiomyceta_dothideomyceta_Dothideomycetes_Pleosporomycetidae_Mytilinidiales_Argynnaceae_Lepidopterella_Lepidopterella palustris
648	Cenge3	Cenge3_GeneCatalog_proteins_20130403	794803	cellular organisms_Eukaryota_Opisthokonta_Fungi_Dikarya_Ascomycota_saccharomyceta_Pezizomycotina_leotiomyceta_dothideomyceta_Dothideomycetes_Pleosporomycetidae_Pleosporomycetidae incertae sedis_Gloniaceae_Cenococcum_Cenococcum geophilum_Cenococcum geophilum 1.58
649	Spofi1	Spofi1_GeneCatalog_proteins_20130818	718229	cellular organisms_Eukaryota_Opisthokonta_Fungi_Dikarya_Ascomycota_saccharomyceta_Pezizomycotina_leotiomyceta_dothideomyceta_Dothideomycetes_Pleosporomycetidae_Pleosporales_Sporormiaceae_Sporormia_Sporormia fimetaria
650	Macan1	Macan1_GeneCatalog_proteins_20140424	1447947	cellular organisms_Eukaryota_Opisthokonta_Fungi_Dikarya_Ascomycota_saccharomyceta_Pezizomycotina_leotiomyceta_dothideomyceta_Dothideomycetes_Pleosporomycetidae_Pleosporales_Pleosporineae_Didymellaceae_Macroventuria_Macroventuria anomochaeta_Macroventuria anomochaeta CBS 525.71
651	Dotsy1	Dotsy1_GeneCatalog_proteins_20131210	548649	cellular organisms_Eukaryota_Opisthokonta_Fungi_Dikarya_Ascomycota_saccharomyceta_Pezizomycotina_leotiomyceta_dothideomyceta_Dothideomycetes_Pleosporomycetidae_Pleosporales_Dothidotthiaceae_Dothidotthia_Dothidotthia symphoricarpi
652	Ophdi1	Ophdi1_GeneCatalog_proteins_20140614	1469910	cellular organisms_Eukaryota_Opisthokonta_Fungi_Dikarya_Ascomycota_saccharomyceta_Pezizomycotina_leotiomyceta_dothideomyceta_Dothideomycetes_Pleosporomycetidae_Pleosporales_Pleosporineae_Leptosphaeriaceae_Ophiobolus_Ophiobolus disseminans
653	Cucbe1	Cucbe1_GeneCatalog_proteins_20130102	1168544	cellular organisms_Eukaryota_Opisthokonta_Fungi_Dikarya_Ascomycota_saccharomyceta_Pezizomycotina_leotiomyceta_dothideomyceta_Dothideomycetes_Pleosporomycetidae_Pleosporales_Pleosporineae_Cucurbitariaceae_Cucurbitaria_Cucurbitaria berberidis_Cucurbitaria berberidis CBS 394.84
654	Clael1	Clael1_GeneCatalog_proteins_20140828	706981	cellular organisms_Eukaryota_Opisthokonta_Fungi_Dikarya_Ascomycota_saccharomyceta_Pezizomycotina_leotiomyceta_dothideomyceta_Dothideomycetes_Pleosporomycetidae_Pleosporales_Diademaceae_Clathrospora_Clathrospora elynae
655	Altal1	Altal1_GeneCatalog_proteins_20141010	5599	cellular organisms_Eukaryota_Opisthokonta_Fungi_Dikarya_Ascomycota_saccharomyceta_Pezizomycotina_leotiomyceta_dothideomyceta_Dothideomycetes_Pleosporomycetidae_Pleosporales_Pleosporineae_Pleosporaceae_Alternaria_Alternaria sect. Alternaria_Alternaria alternata complex_Alternaria alternata
656	Masph1	Masph1_GeneCatalog_proteins_20160922	100035	cellular organisms_Eukaryota_Opisthokonta_Fungi_Dikarya_Ascomycota_saccharomyceta_Pezizomycotina_leotiomyceta_dothideomyceta_Dothideomycetes_Pleosporomycetidae_Pleosporales_Pleosporales incertae sedis_Massariosphaeria_Massariosphaeria phaeospora
657	Karrh1	Karrh1_GeneCatalog_proteins_20140225	1392251	cellular organisms_Eukaryota_Opisthokonta_Fungi_Dikarya_Ascomycota_saccharomyceta_Pezizomycotina_leotiomyceta_dothideomyceta_Dothideomycetes_Pleosporomycetidae_Pleosporales_Massarineae_Didymosphaeriaceae_Karstenula_Karstenula rhodostoma_Karstenula rhodostoma CBS 690.94
658	Trepe1	Trepe1_GeneCatalog_proteins_20140415	1447946	cellular organisms_Eukaryota_Opisthokonta_Fungi_Dikarya_Ascomycota_saccharomyceta_Pezizomycotina_leotiomyceta_dothideomyceta_Dothideomycetes_Pleosporomycetidae_Pleosporales_Massarineae_Trematosphaeriaceae_Trematosphaeria_Trematosphaeria pertusa_Trematosphaeria pertusa CBS 122368
659	Lenfl1	Lenfl1_GeneCatalog_proteins_20121217	690899	cellular organisms_Eukaryota_Opisthokonta_Fungi_Dikarya_Ascomycota_saccharomyceta_Pezizomycotina_leotiomyceta_dothideomyceta_Dothideomycetes_Pleosporomycetidae_Pleosporales_Massarineae_Lentitheciaceae_Lentithecium_Lentithecium fluviatile
660	Bysci1	Bysci1_GeneCatalog_proteins_20140627	147558	cellular organisms_Eukaryota_Opisthokonta_Fungi_Dikarya_Ascomycota_saccharomyceta_Pezizomycotina_leotiomyceta_dothideomyceta_Dothideomycetes_Pleosporomycetidae_Pleosporales_Massarineae_Massarinaceae_Byssothecium_Byssothecium circinans
661	Amnli1	Amnli1_GeneCatalog_proteins_20140304	1392246	cellular organisms_Eukaryota_Opisthokonta_Fungi_Dikarya_Ascomycota_saccharomyceta_Pezizomycotina_leotiomyceta_dothideomyceta_Dothideomycetes_Pleosporomycetidae_Pleosporales_Amniculicolaceae_Amniculicola_Amniculicola lignicola_Amniculicola lignicola CBS 123094
662	Zoprh1	Zoprh1_GeneCatalog_proteins_20130606	160035	cellular organisms_Eukaryota_Opisthokonta_Fungi_Dikarya_Ascomycota_saccharomyceta_Pezizomycotina_leotiomyceta_dothideomyceta_Dothideomycetes_Dothideomycetes incertae sedis_Zopfiaceae_Zopfia_Zopfia rhizophila
663	Cloaq1	Cloaq1_GeneCatalog_proteins_20160307	1231657	cellular organisms_Eukaryota_Opisthokonta_Fungi_Dikarya_Ascomycota_saccharomyceta_Pezizomycotina_leotiomyceta_dothideomyceta_Dothideomycetes_Pleosporomycetidae_Pleosporales_Lindgomycetaceae_Clohesyomyces_Clohesyomyces aquaticus
664	Polfu1	Polfu1_GeneCatalog_proteins_20140813	682080	cellular organisms_Eukaryota_Opisthokonta_Fungi_Dikarya_Ascomycota_saccharomyceta_Pezizomycotina_leotiomyceta_dothideomyceta_Dothideomycetes_Pleosporomycetidae_Pleosporales_Tetraplosphaeriaceae_Polyplosphaeria_Polyplosphaeria fusca
665	Lopnu1	Lopnu1_GeneCatalog_proteins_20160906	690887	cellular organisms_Eukaryota_Opisthokonta_Fungi_Dikarya_Ascomycota_saccharomyceta_Pezizomycotina_leotiomyceta_dothideomyceta_Dothideomycetes_Pleosporomycetidae_Pleosporales_Lophiotremataceae_Lophiotrema_Lophiotrema nucula
666	Lopma1	Lopma1_GeneCatalog_proteins_20130805	372055	cellular organisms_Eukaryota_Opisthokonta_Fungi_Dikarya_Ascomycota_saccharomyceta_Pezizomycotina_leotiomyceta_dothideomyceta_Dothideomycetes_Pleosporomycetidae_Pleosporales_Lophiostomataceae_Lophiostoma_Lophiostoma macrostomum
667	Plesi1	Plesi1_GeneCatalog_proteins_20130603	100044	cellular organisms_Eukaryota_Opisthokonta_Fungi_Dikarya_Ascomycota_saccharomyceta_Pezizomycotina_leotiomyceta_dothideomyceta_Dothideomycetes_Pleosporomycetidae_Pleosporales_Pleomassariaceae_Pleomassaria_Pleomassaria siparia
668	Melpu1	Melpu1_GeneCatalog_proteins_20130415	100047	cellular organisms_Eukaryota_Opisthokonta_Fungi_Dikarya_Ascomycota_saccharomyceta_Pezizomycotina_leotiomyceta_dothideomyceta_Dothideomycetes_Pleosporomycetidae_Pleosporales_Melanommataceae_Melanomma_Melanomma pulvis-pyrius
669	Corca1	Corca1_GeneCatalog_proteins_20140615	59586	cellular organisms_Eukaryota_Opisthokonta_Fungi_Dikarya_Ascomycota_saccharomyceta_Pezizomycotina_leotiomyceta_dothideomyceta_Dothideomycetes_Pleosporomycetidae_Pleosporales_Corynesporascaceae_Corynespora_Corynespora cassiicola
670	Aaoar1	Aaoar1_GeneCatalog_proteins_20140429	1450172	cellular organisms_Eukaryota_Opisthokonta_Fungi_Dikarya_Ascomycota_saccharomyceta_Pezizomycotina_leotiomyceta_dothideomyceta_Dothideomycetes_Pleosporomycetidae_Pleosporales_Pleosporales incertae sedis_Aaosphaeria_Aaosphaeria arxii_Aaosphaeria arxii CBS 175.79
