# Supplementary material for: Purifying selection drives distinctive arsenic metabolism pathways in prokaryotic and eukaryotic microbes
Source: ISME Commun. 2024 Aug 20;4(1):ycae106. doi: 10.1093/ismeco/ycae106 (PMC11370035; doi:10.1093/ismeco/ycae106)
Supplement: Dataset_S2_ycae106 [file dataset_s2_ycae106.xlsx]

## Sheet: S2
S2. Annotation Information of Reference Arsenic genes sequences
#query_name	reference genes	seed_eggNOG_ortholog	seed_ortholog_evalue	seed_ortholog_score	eggNOG OGs	narr_og_name	narr_og_cat	narr_og_desc	best_og_name	best_og_cat	best_og_desc	Preferred_name	GOs	EC	KEGG_ko	KEGG_Pathway	KEGG_Module	KEGG_Reaction	KEGG_rclass	BRITE	KEGG_TC	CAZy	BiGG_Reaction	PFAMs
ABC26900.1	acr2	3218.PP1S21_222V6.1	6.4e-24	117.1	COG5105_1|root,KOG3772_2759|Eukaryota,37UJT_33090|Viridiplantae,3GJ12_35493|Streptophyta	3GJ12_35493|Streptophyta	D	Dual specificity phosphatase	3GJ12_35493|Streptophyta	D	Dual specificity phosphatase	-	GO:0003674,GO:0003824,GO:0004721,GO:0004725,GO:0005575,GO:0005622,GO:0005623,GO:0005737,GO:0005739,GO:0006464,GO:0006468,GO:0006470,GO:0006793,GO:0006796,GO:0006807,GO:0008150,GO:0008152,GO:0008794,GO:0009507,GO:0009536,GO:0009987,GO:0016310,GO:0016311,GO:0016491,GO:0016787,GO:0016788,GO:0016791,GO:0019538,GO:0030611,GO:0030613,GO:0030614,GO:0035335,GO:0036211,GO:0042221,GO:0042578,GO:0043170,GO:…	3.1.3.48	ko:K18065	-	M00693	-	-	ko00000,ko00002,ko01000,ko01009	-	-	-	Rhodanese
NP_015526.1	acr2	4932.YPR200C	6.3e-69	266.5	COG5105_1|root,KOG3772_2759|Eukaryota,38XVD_33154|Opisthokonta,3PX33_4751|Fungi,3RG2G_4890|Ascomycota,3RVQ9_4891|Saccharomycetes,3S22Z_4893|Saccharomycetaceae	3S22Z_4893|Saccharomycetaceae	D	Arsenate reductase required for arsenate resistance	3PX33_4751|Fungi	D	Arsenate reductase required for arsenate resistance	-	GO:0003674,GO:0003824,GO:0008150,GO:0008152,GO:0016491,GO:0030611,GO:0042221,GO:0046685,GO:0050896,GO:0055114	-	ko:K18064	-	-	-	-	ko00000	-	-	-	Rhodanese
Q10SX6.1	acr2	40148.OGLUM03G00530.1	9.8e-70	269.2	COG5105_1|root,KOG3772_2759|Eukaryota,37UJT_33090|Viridiplantae,3GJ12_35493|Streptophyta,3KZRJ_4447|Liliopsida,3IHX8_38820|Poales	3IHX8_38820|Poales	D	Rhodanese-like domain	3GJ12_35493|Streptophyta	D	Dual specificity phosphatase	-	GO:0003674,GO:0003824,GO:0004721,GO:0004725,GO:0005575,GO:0005622,GO:0005623,GO:0005737,GO:0005739,GO:0006464,GO:0006468,GO:0006470,GO:0006793,GO:0006796,GO:0006807,GO:0008150,GO:0008152,GO:0008794,GO:0009507,GO:0009536,GO:0009987,GO:0016310,GO:0016311,GO:0016491,GO:0016787,GO:0016788,GO:0016791,GO:0019538,GO:0030611,GO:0030613,GO:0030614,GO:0035335,GO:0036211,GO:0042221,GO:0042578,GO:0043170,GO:…	3.1.3.48	ko:K18065	-	M00693	-	-	ko00000,ko00002,ko01000,ko01009	-	-	-	Rhodanese	KOG3772
Q336V5.1	acr2	4530.OS10T0545700-02	1.2e-85	322.4	COG5105_1|root,KOG3772_2759|Eukaryota,37UJT_33090|Viridiplantae,3GJ12_35493|Streptophyta,3M6JR_4447|Liliopsida,3IHC0_38820|Poales	3IHC0_38820|Poales	D	Rhodanese-like domain	3GJ12_35493|Streptophyta	D	Dual specificity phosphatase	-	GO:0003674,GO:0003824,GO:0004721,GO:0004725,GO:0005575,GO:0005622,GO:0005623,GO:0005737,GO:0005739,GO:0006464,GO:0006468,GO:0006470,GO:0006793,GO:0006796,GO:0006807,GO:0008150,GO:0008152,GO:0008794,GO:0009507,GO:0009536,GO:0009987,GO:0016310,GO:0016311,GO:0016491,GO:0016787,GO:0016788,GO:0016791,GO:0019538,GO:0030611,GO:0030613,GO:0030614,GO:0035335,GO:0036211,GO:0042221,GO:0042578,GO:0043170,GO:…	3.1.3.48	ko:K18065	-	M00693	-	-	ko00000,ko00002,ko01000,ko01009	-	-	-	Rhodanese	KOG3772
Q8GY31.1	acr2	3702.AT5G03455.1	3.4e-79	300.8	COG5105_1|root,KOG3772_2759|Eukaryota,37UJT_33090|Viridiplantae,3GJ12_35493|Streptophyta,3HU7G_3699|Brassicales	3HU7G_3699|Brassicales	D	phosphatase	3GJ12_35493|Streptophyta	D	Dual specificity phosphatase	-	GO:0003674,GO:0003824,GO:0004721,GO:0004725,GO:0005575,GO:0005622,GO:0005623,GO:0005737,GO:0005739,GO:0006464,GO:0006468,GO:0006470,GO:0006793,GO:0006796,GO:0006807,GO:0008150,GO:0008152,GO:0008794,GO:0009507,GO:0009536,GO:0009987,GO:0016310,GO:0016311,GO:0016491,GO:0016787,GO:0016788,GO:0016791,GO:0019538,GO:0030611,GO:0030613,GO:0030614,GO:0035335,GO:0036211,GO:0042221,GO:0042578,GO:0043170,GO:…	3.1.3.48	ko:K18065	-	M00693	-	-	ko00000,ko00002,ko01000,ko01009	-	-	-	Rhodanese	KOG3772
ACN65413.1	acr3	88036.EFJ28165	2.1e-117	429.1	COG0798_1|root,2QPKH_2759|Eukaryota,37I7F_33090|Viridiplantae,3GK9V_35493|Streptophyta	3GK9V_35493|Streptophyta	P	Sodium Bile acid symporter family	3GK9V_35493|Streptophyta	P	Sodium Bile acid symporter family	-	-	-	ko:K03325	-	-	-	-	ko00000,ko02000	2.A.59	-	-	SBF
NP_015527.1	acr3	4932.YPR201W	1.3e-224	785.4	COG0798_1|root,2QPKH_2759|Eukaryota,38FTT_33154|Opisthokonta,3NUWB_4751|Fungi,3QKU5_4890|Ascomycota,3RS2J_4891|Saccharomycetes,3RZUY_4893|Saccharomycetaceae	3RZUY_4893|Saccharomycetaceae	P	to uniprot Q06598 Saccharomyces cerevisiae YPR201W ARR3 Arsenite transporter of the plasma membrane required for resistance to arsenic compounds transcription is activated by Arr1p in the presence of arsenite	3NUWB_4751|Fungi	P	Arsenical-resistance protein	ARR3	GO:0003674,GO:0005215,GO:0005575,GO:0005623,GO:0005886,GO:0006810,GO:0006811,GO:0006820,GO:0008150,GO:0008509,GO:0015075,GO:0015103,GO:0015104,GO:0015105,GO:0015291,GO:0015297,GO:0015318,GO:0015698,GO:0015699,GO:0015700,GO:0016020,GO:0016021,GO:0022804,GO:0022857,GO:0031224,GO:0034220,GO:0044425,GO:0044464,GO:0051179,GO:0051234,GO:0055085,GO:0071944,GO:0098656	-	ko:K03325	-	-	-	-	ko00000,ko02000	2.A.59	-	-	SBF,SBF_like,TFB6
NP_390456.2	acr3	224308.BSU25790	8.6e-182	642.9	COG0798_1|root,COG0798_2|Bacteria,1TRMD_1239|Firmicutes,4HC8A_91061|Bacilli,1ZD7K_1386|Bacillus	1ZD7K_1386|Bacillus	P	Arsenic resistance protein	4HC8A_91061|Bacilli	P	Arsenite efflux pump ACR3 and related permeases	arsB	GO:0003674,GO:0005215,GO:0005575,GO:0005623,GO:0005886,GO:0006810,GO:0006811,GO:0006820,GO:0008150,GO:0008509,GO:0015075,GO:0015103,GO:0015104,GO:0015105,GO:0015291,GO:0015297,GO:0015318,GO:0015698,GO:0015699,GO:0015700,GO:0016020,GO:0022804,GO:0022857,GO:0034220,GO:0044464,GO:0051179,GO:0051234,GO:0055085,GO:0071944,GO:0098656	-	ko:K03325	-	-	-	-	ko00000,ko02000	2.A.59	-	iYO844.BSU25790	SBF
XP_001481996.1	acr3	4929.XP_001481996.1	1.8e-215	755	COG0798_1|root,2QPKH_2759|Eukaryota,38FTT_33154|Opisthokonta,3NUWB_4751|Fungi,3QKU5_4890|Ascomycota,3RS2J_4891|Saccharomycetes,47BC1_766764|Debaryomycetaceae	47BC1_766764|Debaryomycetaceae	P	Sodium Bile acid symporter family	3NUWB_4751|Fungi	P	Arsenical-resistance protein	ARR3	GO:0003674,GO:0005215,GO:0005575,GO:0005623,GO:0005886,GO:0006810,GO:0006811,GO:0006820,GO:0008150,GO:0008509,GO:0015075,GO:0015103,GO:0015104,GO:0015105,GO:0015291,GO:0015297,GO:0015318,GO:0015698,GO:0015699,GO:0015700,GO:0016020,GO:0016021,GO:0022804,GO:0022857,GO:0031224,GO:0034220,GO:0044425,GO:0044464,GO:0051179,GO:0051234,GO:0055085,GO:0071944,GO:0098656	-	ko:K03325	-	-	-	-	ko00000,ko02000	2.A.59	-	-	SBF,SBF_like,TFB6
AKE49357.1	aoxA	1449351.RISW2_16770	1.2e-75	289.3	COG0723_1|root,COG0723_2|Bacteria,1RF8Q_1224|Proteobacteria,2U5KE_28211|Alphaproteobacteria	2U5KE_28211|Alphaproteobacteria	C	arsenite oxidase, small subunit	2U5KE_28211|Alphaproteobacteria	C	arsenite oxidase, small subunit	-	-	1.20.2.1,1.20.9.1	ko:K08355	-	-	-	-	ko00000,ko01000,ko02000	5.A.3.6	-	-	Rieske,TAT_signal
Q7SIF3.2	aoxA	1156919.QWC_00010	2.4e-63	248.4	COG0723_1|root,COG0723_2|Bacteria,1RF8Q_1224|Proteobacteria,2VR6G_28216|Betaproteobacteria	2VR6G_28216|Betaproteobacteria	C	arsenite oxidase, small subunit	2VR6G_28216|Betaproteobacteria	C	arsenite oxidase, small subunit	aoxA	-	1.20.2.1,1.20.9.1	ko:K08355	-	-	-	-	ko00000,ko01000,ko02000	5.A.3.6	-	-	Rieske,TAT_signal
Q8GGJ7.1	aoxA	204773.HEAR0479	4.4e-94	350.5	COG0723_1|root,COG0723_2|Bacteria,1RF8Q_1224|Proteobacteria,2VR6G_28216|Betaproteobacteria	2VR6G_28216|Betaproteobacteria	C	arsenite oxidase, small subunit	2VR6G_28216|Betaproteobacteria	C	arsenite oxidase, small subunit	aoxA	-	1.20.2.1,1.20.9.1	ko:K08355	-	-	-	-	ko00000,ko01000,ko02000	5.A.3.6	-	-	Rieske,TAT_signal
VCU52511.1	aoxA	262724.TT_C1034	2.6e-108	397.9	COG0723_1|root,COG0723_2|Bacteria,1WI5B_1297|Deinococcus-Thermus	1WI5B_1297|Deinococcus-Thermus	C	PFAM Rieske 2Fe-2S domain	1WI5B_1297|Deinococcus-Thermus	C	PFAM Rieske 2Fe-2S domain	-	-	-	-	-	-	-	-	-	-	-	-	Rieske
ABB51928.1	aoxB	1156935.QWE_02985	0	1677.9	COG0243_1|root,COG0243_2|Bacteria,1NS3T_1224|Proteobacteria,2TQYD_28211|Alphaproteobacteria,4B7P3_82115|Rhizobiaceae	4B7P3_82115|Rhizobiaceae	C	Belongs to the prokaryotic molybdopterin-containing oxidoreductase family	2TQYD_28211|Alphaproteobacteria	C	Belongs to the prokaryotic molybdopterin-containing oxidoreductase family	-	-	1.20.2.1,1.20.9.1	ko:K08356	-	-	-	-	ko00000,ko01000,ko02000	5.A.3.6	-	-	Fer2_BFD,Molybdop_Fe4S4,Molybdopterin,Molydop_binding
Q7SIF4.2	aoxB	477184.KYC_14757	0	1460.7	COG0243_1|root,COG0243_2|Bacteria,1MX0A_1224|Proteobacteria,2VI0G_28216|Betaproteobacteria,3T8PS_506|Alcaligenaceae	3T8PS_506|Alcaligenaceae	C	Belongs to the prokaryotic molybdopterin-containing oxidoreductase family	2VI0G_28216|Betaproteobacteria	C	Belongs to the prokaryotic molybdopterin-containing oxidoreductase family	aoxB	-	1.20.2.1,1.20.9.1	ko:K08356	-	-	-	-	ko00000,ko01000,ko02000	5.A.3.6	-	-	Molybdopterin,Molydop_binding
Q8GGJ6.2	aoxB	204773.HEAR0478	0	1707.2	COG0243_1|root,COG0243_2|Bacteria,1NS3T_1224|Proteobacteria,2VIB1_28216|Betaproteobacteria,4731C_75682|Oxalobacteraceae	4731C_75682|Oxalobacteraceae	C	Belongs to the prokaryotic molybdopterin-containing oxidoreductase family	2VIB1_28216|Betaproteobacteria	C	Belongs to the prokaryotic molybdopterin-containing oxidoreductase family	-	-	1.20.2.1,1.20.9.1	ko:K08356	-	-	-	-	ko00000,ko01000,ko02000	5.A.3.6	-	-	Molybdopterin,Molydop_binding
AAU11840.2	arrA	760154.Sulba_2419	0	1466.1	COG0243_1|root,COG0243_2|Bacteria,1R5ZE_1224|Proteobacteria,42QK1_68525|delta/epsilon subdivisions,2YR8B_29547|Epsilonproteobacteria	2YR8B_29547|Epsilonproteobacteria	C	Molybdopterin oxidoreductase Fe4S4 domain	2YR8B_29547|Epsilonproteobacteria	C	Molybdopterin oxidoreductase Fe4S4 domain	-	-	-	-	-	-	-	-	-	-	-	-	Molybdop_Fe4S4,Molybdopterin,Molydop_binding,TAT_signal
AAQ19491.1	arrA	439292.Bsel_2607	0	1568.9	COG0243_1|root,COG0243_2|Bacteria,1UX26_1239|Firmicutes	1UX26_1239|Firmicutes	C	molybdopterin cofactor binding	1UX26_1239|Firmicutes	C	molybdopterin cofactor binding	-	-	-	-	-	-	-	-	-	-	-	-	Molybdop_Fe4S4,Molybdopterin,Molydop_binding
ACF74512.1	arrB	457570.Nther_0644	4.5e-78	297.7	COG0437_1|root,COG0437_2|Bacteria,1V2IZ_1239|Firmicutes,24GJI_186801|Clostridia	24GJI_186801|Clostridia	C	PFAM 4Fe-4S ferredoxin iron-sulfur binding domain protein	24GJI_186801|Clostridia	C	PFAM 4Fe-4S ferredoxin iron-sulfur binding domain protein	-	-	-	ko:K00184	-	-	-	-	ko00000	5.A.3	-	-	Fer4,Fer4_10,Fer4_11,Fer4_2,Fer4_3,Fer4_4,Fer4_6,Fer4_7,Fer4_8,Fer4_9
AAA21094.1	arsA	393305.YE3473	0	1086.6	COG0003_1|root,COG0003_2|Bacteria,1MUTX_1224|Proteobacteria,1RRFQ_1236|Gammaproteobacteria,41FMG_629|Yersinia	41FMG_629|Yersinia	P	Anion-transporting ATPase	1RRFQ_1236|Gammaproteobacteria	P	Arsenical pump-driving ATPase	arsA	-	3.6.3.16	ko:K01551	-	-	-	-	ko00000,ko01000,ko02000	3.A.19.1,3.A.21.1,3.A.4.1	-	-	AAA_16,AAA_25,AAA_31,ArsA_ATPase,CBP_BcsQ,CbiA,Fer4_NifH,ParA,PhoH,RuvB_N
AAB09626.1	arsA	469595.CSAG_04240	0	1088.9	COG0003_1|root,COG0003_2|Bacteria,1MUTX_1224|Proteobacteria,1RRFQ_1236|Gammaproteobacteria,3WWQC_544|Citrobacter	3WWQC_544|Citrobacter	P	Anion-transporting ATPase	1RRFQ_1236|Gammaproteobacteria	P	Arsenical pump-driving ATPase	arsA	-	3.6.3.16	ko:K01551	-	-	-	-	ko00000,ko01000,ko02000	3.A.19.1,3.A.21.1,3.A.4.1	-	-	AAA_16,AAA_25,AAA_31,ArsA_ATPase,CBP_BcsQ,CbiA,Fer4_NifH,ParA,PhoH,RuvB_N
AAO31598.1	arsA	94122.Shewana3_2343	0	1134.4	COG0003_1|root,COG0003_2|Bacteria,1MUTX_1224|Proteobacteria,1RRFQ_1236|Gammaproteobacteria,2QCND_267890|Shewanellaceae	2QCND_267890|Shewanellaceae	P	Anion-transporting ATPase	1RRFQ_1236|Gammaproteobacteria	P	Arsenical pump-driving ATPase	arsA	-	3.6.3.16	ko:K01551	-	-	-	-	ko00000,ko01000,ko02000	3.A.19.1,3.A.21.1,3.A.4.1	-	-	AAA_16,AAA_25,AAA_31,ArsA_ATPase,CbiA,ParA,PhoH
ACL68353.1	arsA	1384049.CD29_18955	6.7e-267	926.4	COG0003_1|root,COG0003_2|Bacteria,1TQZP_1239|Firmicutes,4HBKG_91061|Bacilli,3IW3N_400634|Lysinibacillus	3IW3N_400634|Lysinibacillus	D	transporter ATPase	4HBKG_91061|Bacilli	D	COG0003 Oxyanion-translocating ATPase	arsA	-	3.6.3.16	ko:K01551	-	-	-	-	ko00000,ko01000,ko02000	3.A.19.1,3.A.21.1,3.A.4.1	-	-	AAA_25,AAA_31,ATP_bind_1,ArgK,ArsA_ATPase,CBP_BcsQ,CbiA,DnaB_C,Fer4_NifH,MipZ,ParA,PhoH,RuvB_N
O50593.1	arsA	571.MC52_00370	0	1122.1	COG0003_1|root,COG0003_2|Bacteria,1MUTX_1224|Proteobacteria,1RRFQ_1236|Gammaproteobacteria	1RRFQ_1236|Gammaproteobacteria	P	Arsenical pump-driving ATPase	1RRFQ_1236|Gammaproteobacteria	P	Arsenical pump-driving ATPase	arsA	-	3.6.3.16	ko:K01551	-	-	-	-	ko00000,ko01000,ko02000	3.A.19.1,3.A.21.1,3.A.4.1	-	-	AAA_16,AAA_25,AAA_31,ArsA_ATPase,CBP_BcsQ,CbiA,Fer4_NifH,ParA,PhoH,RuvB_N
AAA21095.1	arsB	1205683.CAKR01000048_gene2088	9.6e-223	779.2	COG1055_1|root,COG1055_2|Bacteria,1MUX4_1224|Proteobacteria,1RMAV_1236|Gammaproteobacteria,41E19_629|Yersinia	41E19_629|Yersinia	P	Involved in arsenical resistance. Thought to form the channel of an arsenite pump	1RMAV_1236|Gammaproteobacteria	P	Involved in arsenical resistance. Thought to form the channel of an arsenite pump	arsB	-	-	ko:K03893	-	-	-	-	ko00000,ko02000	2.A.45.1,3.A.4.1	-	-	ArsB,CitMHS,Na_sulph_symp
AAB09627.1	arsB	469595.CSAG_04241	4.9e-227	793.5	COG1055_1|root,COG1055_2|Bacteria,1MUX4_1224|Proteobacteria,1RMAV_1236|Gammaproteobacteria,3WY0P_544|Citrobacter	3WY0P_544|Citrobacter	P	Arsenical pump membrane protein	1RMAV_1236|Gammaproteobacteria	P	Involved in arsenical resistance. Thought to form the channel of an arsenite pump	arsB	-	-	ko:K03893	-	-	-	-	ko00000,ko02000	2.A.45.1,3.A.4.1	-	-	ArsB,CitMHS,Na_sulph_symp
AAO31599.1	arsB	94122.Shewana3_2344	1.5e-228	798.5	COG1055_1|root,COG1055_2|Bacteria,1MUX4_1224|Proteobacteria,1RMAV_1236|Gammaproteobacteria,2QD7T_267890|Shewanellaceae	2QD7T_267890|Shewanellaceae	P	Involved in arsenical resistance. Thought to form the channel of an arsenite pump	1RMAV_1236|Gammaproteobacteria	P	Involved in arsenical resistance. Thought to form the channel of an arsenite pump	arsB	GO:0003674,GO:0005215,GO:0005575,GO:0005623,GO:0005886,GO:0005887,GO:0006810,GO:0006811,GO:0006820,GO:0008150,GO:0008490,GO:0008509,GO:0015075,GO:0015103,GO:0015104,GO:0015105,GO:0015291,GO:0015318,GO:0015698,GO:0015699,GO:0015700,GO:0016020,GO:0016021,GO:0022804,GO:0022857,GO:0031224,GO:0031226,GO:0034220,GO:0042960,GO:0044425,GO:0044459,GO:0044464,GO:0051179,GO:0051234,GO:0055085,GO:0071944,GO:…	-	ko:K03893	-	-	-	-	ko00000,ko02000	2.A.45.1,3.A.4.1	-	iAF1260.b3502,iB21_1397.B21_03304,iBWG_1329.BWG_3192,iECBD_1354.ECBD_0238,iECB_1328.ECB_03351,iECDH10B_1368.ECDH10B_3678,iECDH1ME8569_1439.ECDH1ME8569_3381,iECD_1391.ECD_03351,iECH74115_1262.ECH74115_4851,iECIAI1_1343.ECIAI1_3649,iECO103_1326.ECO103_4229,iECO111_1330.ECO111_4311,iECO26_1355.ECO26_4590,iECSE_1348.ECSE_3768,iECSP_1301.ECSP_4482,iECs_1301.ECs4374,iETEC_1333.ETEC_3749,iEcDH1_1363.EcD…	ArsB,CitMHS,Na_sulph_symp
AAX35679.1	arsB	535289.Dtpsy_2137	1.3e-195	689.1	COG1055_1|root,COG1055_2|Bacteria,1MUX4_1224|Proteobacteria,2VNCF_28216|Betaproteobacteria,4ADB0_80864|Comamonadaceae	4ADB0_80864|Comamonadaceae	P	Involved in arsenical resistance. Thought to form the channel of an arsenite pump	2VNCF_28216|Betaproteobacteria	U	Involved in arsenical resistance. Thought to form the channel of an arsenite pump	arsB	-	-	ko:K03893	-	-	-	-	ko00000,ko02000	2.A.45.1,3.A.4.1	-	-	ArsB,CitMHS,MatC_N,Na_sulph_symp
P0AB93.1	arsB	155864.EDL933_4742	1.9e-231	808.1	COG1055_1|root,COG1055_2|Bacteria,1MUX4_1224|Proteobacteria,1RMAV_1236|Gammaproteobacteria,3XPC3_561|Escherichia	3XPC3_561|Escherichia	U	Involved in arsenical resistance. Thought to form the channel of an arsenite pump	1RMAV_1236|Gammaproteobacteria	P	Involved in arsenical resistance. Thought to form the channel of an arsenite pump	arsB	GO:0003674,GO:0005215,GO:0005575,GO:0005623,GO:0005886,GO:0005887,GO:0006810,GO:0006811,GO:0006820,GO:0008150,GO:0008490,GO:0008509,GO:0015075,GO:0015103,GO:0015104,GO:0015105,GO:0015291,GO:0015318,GO:0015698,GO:0015699,GO:0015700,GO:0016020,GO:0016021,GO:0022804,GO:0022857,GO:0031224,GO:0031226,GO:0034220,GO:0042960,GO:0044425,GO:0044459,GO:0044464,GO:0051179,GO:0051234,GO:0055085,GO:0071944,GO:…	-	ko:K03893	-	-	-	-	ko00000,ko02000	2.A.45.1,3.A.4.1	-	iAF1260.b3502,iB21_1397.B21_03304,iBWG_1329.BWG_3192,iECBD_1354.ECBD_0238,iECB_1328.ECB_03351,iECDH10B_1368.ECDH10B_3678,iECDH1ME8569_1439.ECDH1ME8569_3381,iECD_1391.ECD_03351,iECH74115_1262.ECH74115_4851,iECIAI1_1343.ECIAI1_3649,iECO103_1326.ECO103_4229,iECO111_1330.ECO111_4311,iECO26_1355.ECO26_4590,iECSE_1348.ECSE_3768,iECSP_1301.ECSP_4482,iECs_1301.ECs4374,iETEC_1333.ETEC_3749,iEcDH1_1363.EcD…	ArsB,CitMHS,Na_sulph_symp
P30329.1	arsB	525367.HMPREF0556_10214	3.3e-223	780.8	COG1055_1|root,COG1055_2|Bacteria,1TPNN_1239|Firmicutes,4H9WV_91061|Bacilli,26J7I_186820|Listeriaceae	26J7I_186820|Listeriaceae	U	Involved in arsenical resistance. Thought to form the channel of an arsenite pump	4H9WV_91061|Bacilli	P	Involved in arsenical resistance. Thought to form the channel of an arsenite pump	arsB	-	-	ko:K03893	-	-	-	-	ko00000,ko02000	2.A.45.1,3.A.4.1	-	-	ArsB,CitMHS,Na_sulph_symp
Q8CQF4.1	arsB	176280.SE_0135	6.9e-221	773.1	COG1055_1|root,COG1055_2|Bacteria,1TPNN_1239|Firmicutes,4H9WV_91061|Bacilli,4GXIX_90964|Staphylococcaceae	4GXIX_90964|Staphylococcaceae	P	Involved in arsenical resistance. Thought to form the channel of an arsenite pump	4H9WV_91061|Bacilli	P	Involved in arsenical resistance. Thought to form the channel of an arsenite pump	arsB	-	-	ko:K03893	-	-	-	-	ko00000,ko02000	2.A.45.1,3.A.4.1	-	-	ArsB,CitMHS,Na_sulph_symp
YP_002344578.1	arsB	192222.Cj1187c	7.3e-223	779.6	COG1055_1|root,COG1055_2|Bacteria,1MUX4_1224|Proteobacteria,42MHN_68525|delta/epsilon subdivisions,2YMYK_29547|Epsilonproteobacteria	2YMYK_29547|Epsilonproteobacteria	P	Involved in arsenical resistance. Thought to form the channel of an arsenite pump	2YMYK_29547|Epsilonproteobacteria	P	Involved in arsenical resistance. Thought to form the channel of an arsenite pump	arsB	-	-	ko:K03893	-	-	-	-	ko00000,ko02000	2.A.45.1,3.A.4.1	-	-	ArsB,CitMHS,Na_sulph_symp
AAA21096.1	arsC1	571.MC52_00380	3.6e-70	270.8	COG1393_1|root,COG1393_2|Bacteria,1MZ4Z_1224|Proteobacteria,1S3Z8_1236|Gammaproteobacteria	1S3Z8_1236|Gammaproteobacteria	P	arsenate reductase	1S3Z8_1236|Gammaproteobacteria	P	arsenate reductase	arsC	-	1.20.4.1	ko:K00537	-	-	-	-	ko00000,ko01000	-	-	-	ArsC
AAB42203.1	arsC1	1006000.GKAS_04467	6.9e-69	266.5	COG1393_1|root,COG1393_2|Bacteria,1MZ4Z_1224|Proteobacteria,1S3Z8_1236|Gammaproteobacteria	1S3Z8_1236|Gammaproteobacteria	P	arsenate reductase	1S3Z8_1236|Gammaproteobacteria	P	arsenate reductase	arsC	GO:0003674,GO:0003824,GO:0006950,GO:0006974,GO:0008150,GO:0008152,GO:0008794,GO:0009987,GO:0016491,GO:0030611,GO:0030613,GO:0030614,GO:0033554,GO:0042221,GO:0046685,GO:0050896,GO:0051716,GO:0055114	1.20.4.1	ko:K00537	-	-	-	-	ko00000,ko01000	-	-	iE2348C_1286.E2348C_3739,iECW_1372.ECW_m3763,iEKO11_1354.EKO11_0239,iLF82_1304.LF82_0152,iNRG857_1313.NRG857_17370,iWFL_1372.ECW_m3763	ArsC
AAF89642.1	arsC1	573.JG24_00680	4.2e-71	273.9	COG1393_1|root,COG1393_2|Bacteria,1MZ4Z_1224|Proteobacteria,1S3Z8_1236|Gammaproteobacteria	1S3Z8_1236|Gammaproteobacteria	P	arsenate reductase	1S3Z8_1236|Gammaproteobacteria	P	arsenate reductase	arsC	-	1.20.4.1	ko:K00537	-	-	-	-	ko00000,ko01000	-	-	-	ArsC
BAA24824.1	arsC1	571.MC52_00380	3.5e-73	280.8	COG1393_1|root,COG1393_2|Bacteria,1MZ4Z_1224|Proteobacteria,1S3Z8_1236|Gammaproteobacteria	1S3Z8_1236|Gammaproteobacteria	P	arsenate reductase	1S3Z8_1236|Gammaproteobacteria	P	arsenate reductase	arsC	-	1.20.4.1	ko:K00537	-	-	-	-	ko00000,ko01000	-	-	-	ArsC
CAA56363.1	arsC1	198214.SF3536	9.3e-74	282.7	COG1393_1|root,COG1393_2|Bacteria,1MZ4Z_1224|Proteobacteria,1S3Z8_1236|Gammaproteobacteria	1S3Z8_1236|Gammaproteobacteria	P	arsenate reductase	1S3Z8_1236|Gammaproteobacteria	P	arsenate reductase	arsC	GO:0003674,GO:0003824,GO:0006950,GO:0006974,GO:0008150,GO:0008152,GO:0008794,GO:0009987,GO:0016491,GO:0030611,GO:0030613,GO:0030614,GO:0033554,GO:0042221,GO:0046685,GO:0050896,GO:0051716,GO:0055114	1.20.4.1	ko:K00537	-	-	-	-	ko00000,ko01000	-	-	iE2348C_1286.E2348C_3739,iECW_1372.ECW_m3763,iEKO11_1354.EKO11_0239,iLF82_1304.LF82_0152,iNRG857_1313.NRG857_17370,iWFL_1372.ECW_m3763	ArsC
CAB88404.1	arsC1	1267600.JFGT01000006_gene1544	3.6e-70	270.8	COG1393_1|root,COG1393_2|Bacteria,1MZ4Z_1224|Proteobacteria,1S3Z8_1236|Gammaproteobacteria,3W0PU_53335|Pantoea	3W0PU_53335|Pantoea	P	arsenate reductase	1S3Z8_1236|Gammaproteobacteria	P	arsenate reductase	arsC	-	1.20.4.1	ko:K00537	-	-	-	-	ko00000,ko01000	-	-	-	ArsC
CAC18654.1	arsC2	321846.PS417_14175	2.2e-76	291.6	COG0394_1|root,COG0394_2|Bacteria,1MWYQ_1224|Proteobacteria,1S46G_1236|Gammaproteobacteria	1S46G_1236|Gammaproteobacteria	T	Belongs to the low molecular weight phosphotyrosine protein phosphatase family	1S46G_1236|Gammaproteobacteria	T	Belongs to the low molecular weight phosphotyrosine protein phosphatase family	arsC	-	1.20.4.1	ko:K03741	-	-	-	-	ko00000,ko01000	-	-	-	LMWPc
EHA31227.1	arsC2	224308.BSU25780	2.2e-76	291.6	COG0394_1|root,COG0394_2|Bacteria,1V3JW_1239|Firmicutes,4HH49_91061|Bacilli,1ZFM2_1386|Bacillus	1ZFM2_1386|Bacillus	T	Catalyzes the reduction of arsenate As(V) to arsenite As(III)	4HH49_91061|Bacilli	T	Catalyzes the reduction of arsenate As(V) to arsenite As(III)	arsC	GO:0003674,GO:0003824,GO:0008150,GO:0008152,GO:0008794,GO:0016491,GO:0030611,GO:0030613,GO:0030614,GO:0042221,GO:0046685,GO:0050896,GO:0055114	1.20.4.1	ko:K03741	-	-	-	-	ko00000,ko01000	-	-	-	LMWPc
WP_000358995.1	arsC2	525367.HMPREF0556_10215	3.1e-71	274.2	COG0394_1|root,COG0394_2|Bacteria,1V3JW_1239|Firmicutes,4HH49_91061|Bacilli,26M2S_186820|Listeriaceae	26M2S_186820|Listeriaceae	T	Belongs to the low molecular weight phosphotyrosine protein phosphatase family	4HH49_91061|Bacilli	T	Catalyzes the reduction of arsenate As(V) to arsenite As(III)	arsC	-	1.20.4.1	ko:K03741	-	-	-	-	ko00000,ko01000	-	-	-	LMWPc
WP_003112098.1	arsC2	287.DR97_6154	9.2e-83	312.8	COG0394_1|root,COG0394_2|Bacteria,1MWYQ_1224|Proteobacteria,1S46G_1236|Gammaproteobacteria,1YFZV_136841|Pseudomonas aeruginosa group	1YFZV_136841|Pseudomonas aeruginosa group	T	Low molecular weight phosphatase family	1S46G_1236|Gammaproteobacteria	T	Belongs to the low molecular weight phosphotyrosine protein phosphatase family	arsC	-	1.20.4.1	ko:K03741	-	-	-	-	ko00000,ko01000	-	-	-	LMWPc
WP_006769433.1	arsC2	196164	1.4e-71	275.4	COG0394_1|root,COG0394_2|Bacteria,2IHR3_201174|Actinobacteria,22N7K_1653|Corynebacteriaceae	22N7K_1653|Corynebacteriaceae	T	Belongs to the low molecular weight phosphotyrosine protein phosphatase family	2IHR3_201174|Actinobacteria	T	Belongs to the low molecular weight phosphotyrosine protein phosphatase family	-	-	1.20.4.1,2.8.4.2	ko:K03741,ko:K18701	-	-	-	-	ko00000,ko01000	-	-	-	Acetyltransf_1,Acetyltransf_10,Acetyltransf_3,Acetyltransf_4,Acetyltransf_7,LMWPc
AAA93060.1	arsD	1205683.CAKR01000048_gene2086	8.5e-60	236.1	2DMHQ_1|root,32RMG_2|Bacteria,1RI3A_1224|Proteobacteria,1S7NG_1236|Gammaproteobacteria,41GE7_629|Yersinia	41GE7_629|Yersinia	S	Arsenical resistance operon trans-acting repressor ArsD	1S7NG_1236|Gammaproteobacteria	S	Arsenical resistance operon trans-acting repressor arsD	arsD	-	-	-	-	-	-	-	-	-	-	-	ArsD
AAB09625.1	arsD	1115512.EH105704_33_00060	8.5e-60	236.1	2DMHQ_1|root,32RMG_2|Bacteria,1RI3A_1224|Proteobacteria,1S7NG_1236|Gammaproteobacteria	1S7NG_1236|Gammaproteobacteria	S	Arsenical resistance operon trans-acting repressor arsD	1S7NG_1236|Gammaproteobacteria	S	Arsenical resistance operon trans-acting repressor arsD	arsD	-	-	-	-	-	-	-	-	-	-	-	ArsD
AAC82908.1	arsD	1457250.BBMO01000003_gene3147	3e-48	197.6	arCOG06396_1|root,arCOG06396_2157|Archaea,2XXY0_28890|Euryarchaeota,23W7R_183963|Halobacteria	23W7R_183963|Halobacteria	P	Arsenical resistance operon trans-acting repressor ArsD	23W7R_183963|Halobacteria	P	Arsenical resistance operon trans-acting repressor ArsD	-	-	-	-	-	-	-	-	-	-	-	-	ArsD
AAD51848.1	arsD	1405.DJ92_4529	7.3e-56	223	2DMHQ_1|root,32RMG_2|Bacteria,1VB95_1239|Firmicutes,4HKKS_91061|Bacilli,1ZGRX_1386|Bacillus	1ZGRX_1386|Bacillus	S	Arsenical resistance operon trans-acting repressor ArsD	4HKKS_91061|Bacilli	S	Resistance Operon	-	-	-	-	-	-	-	-	-	-	-	-	ArsD,Thioredoxin_3
AAB42206.1	arsH	1229485.AMYV01000030_gene1800	9.1e-127	459.5	COG0431_1|root,COG0431_2|Bacteria,1MVEB_1224|Proteobacteria,1RNDB_1236|Gammaproteobacteria,1J5HB_118884|unclassified Gammaproteobacteria	1J5HB_118884|unclassified Gammaproteobacteria	S	NADPH-dependent FMN reductase	1RNDB_1236|Gammaproteobacteria	S	NADPH-dependent FMN reductase	arsH	-	-	ko:K11811	-	-	-	-	ko00000	-	-	-	FMN_red,Flavodoxin_2
ACK78531.1	arsH	243159.AFE_2857	6e-134	483.4	COG0431_1|root,COG0431_2|Bacteria,1MVEB_1224|Proteobacteria,1RNDB_1236|Gammaproteobacteria,2NDFR_225057|Acidithiobacillales	2NDFR_225057|Acidithiobacillales	S	NADPH-dependent FMN reductase	2NDFR_225057|Acidithiobacillales	S	NADPH-dependent FMN reductase	-	GO:0000166,GO:0000293,GO:0003674,GO:0003824,GO:0005488,GO:0008150,GO:0008152,GO:0009987,GO:0010181,GO:0016043,GO:0016491,GO:0016645,GO:0016646,GO:0016722,GO:0016723,GO:0022607,GO:0032553,GO:0036094,GO:0043167,GO:0043168,GO:0043933,GO:0044085,GO:0048037,GO:0050662,GO:0051259,GO:0051260,GO:0051262,GO:0051289,GO:0052851,GO:0052873,GO:0055114,GO:0065003,GO:0071840,GO:0097159,GO:0097367,GO:1901265,GO:…	-	ko:K11811	-	-	-	-	ko00000	-	-	-	FMN_red
AEH78015.1	arsH	266834.SMc02650	8.3e-131	473	COG0431_1|root,COG0431_2|Bacteria,1MVEB_1224|Proteobacteria,2TR9S_28211|Alphaproteobacteria,4B7YR_82115|Rhizobiaceae	4B7YR_82115|Rhizobiaceae	S	Arsenical resistance protein	2TR9S_28211|Alphaproteobacteria	S	NAD(P)H-dependent FMN reductase	arsH	GO:0000166,GO:0003674,GO:0003824,GO:0005488,GO:0008150,GO:0008152,GO:0009987,GO:0010035,GO:0010038,GO:0010181,GO:0016043,GO:0016491,GO:0016645,GO:0016646,GO:0022607,GO:0032553,GO:0036094,GO:0042221,GO:0043167,GO:0043168,GO:0043933,GO:0044085,GO:0048037,GO:0050662,GO:0050896,GO:0051259,GO:0051260,GO:0051262,GO:0051289,GO:0052873,GO:0055114,GO:0065003,GO:0071840,GO:0097159,GO:0097367,GO:1901265,GO:…	-	ko:K11811	-	-	-	-	ko00000	-	-	-	FMN_red,Flavodoxin_2
AIK41614.1	arsH	34007.IT40_00465	1.8e-130	471.9	COG0431_1|root,COG0431_2|Bacteria,1MVEB_1224|Proteobacteria,2TR9S_28211|Alphaproteobacteria,2PV0B_265|Paracoccus	2PV0B_265|Paracoccus	S	NADPH-dependent FMN reductase	2TR9S_28211|Alphaproteobacteria	S	NAD(P)H-dependent FMN reductase	arsH	-	-	ko:K11811	-	-	-	-	ko00000	-	-	-	FMN_red,Flavodoxin_2
WP_010873027.1	arsH	1148.17	4.2e-115	420.6	COG0431_1|root,COG0431_2|Bacteria,1G27C_1117|Cyanobacteria,1H4Z3_1142|Synechocystis	1H4Z3_1142|Synechocystis	S	NADPH-dependent FMN reductase	1G27C_1117|Cyanobacteria	S	TIGRFAM arsenical resistance protein ArsH	arsH	GO:0000166,GO:0003674,GO:0003824,GO:0003955,GO:0005488,GO:0008150,GO:0008152,GO:0008753,GO:0009987,GO:0010035,GO:0010038,GO:0010181,GO:0016043,GO:0016491,GO:0016651,GO:0016655,GO:0016722,GO:0016723,GO:0022607,GO:0032553,GO:0036094,GO:0042221,GO:0043167,GO:0043168,GO:0043933,GO:0044085,GO:0048037,GO:0050662,GO:0050896,GO:0051259,GO:0051260,GO:0051262,GO:0051289,GO:0052851,GO:0055114,GO:0065003,GO:…	-	ko:K11811	-	-	-	-	ko00000	-	-	-	FMN_red,Flavodoxin_2
ABF07218.1	arsI	266264.Rmet_0332	8.1e-90	336.3	COG0346_1|root,COG0346_2|Bacteria,1RHIV_1224|Proteobacteria,2VTAR_28216|Betaproteobacteria,1K78C_119060|Burkholderiaceae	1K78C_119060|Burkholderiaceae	E	glyoxalase bleomycin resistance protein dioxygenase	2VTAR_28216|Betaproteobacteria	E	glyoxalase bleomycin resistance protein dioxygenase	-	-	-	-	-	-	-	-	-	-	-	-	Glyoxalase,Glyoxalase_2
ACY99683.1	arsI	471852.Tcur_4156	1.9e-80	305.1	COG0346_1|root,COG0346_2|Bacteria,2IFUM_201174|Actinobacteria,4EJD3_85012|Streptosporangiales	4EJD3_85012|Streptosporangiales	E	Glyoxalase/Bleomycin resistance protein/Dioxygenase superfamily	2IFUM_201174|Actinobacteria	E	glyoxalase bleomycin resistance protein dioxygenase	cadI	GO:0008150,GO:0010035,GO:0010038,GO:0042221,GO:0046686,GO:0050896	-	-	-	-	-	-	-	-	-	-	Glyoxalase,Glyoxalase_2,Glyoxalase_4
AIA09488.1	arsI	1347369.CCAD010000046_gene493	3.4e-64	251.1	COG0346_1|root,COG0346_2|Bacteria,1V6K2_1239|Firmicutes,4HJ55_91061|Bacilli,1ZGBR_1386|Bacillus	1ZGBR_1386|Bacillus	E	Glyoxalase/Bleomycin resistance protein/Dioxygenase superfamily	4HJ55_91061|Bacilli	E	Glyoxalase/Bleomycin resistance protein/Dioxygenase superfamily	cadI	GO:0008150,GO:0010035,GO:0010038,GO:0042221,GO:0046686,GO:0050896	4.4.1.5	ko:K01759	ko00620,map00620	-	R02530	RC00004,RC00740	ko00000,ko00001,ko01000	-	-	-	Glyoxalase,Glyoxalase_2
BAD63373.1	arsI	66692.ABC0834	4.7e-66	256.9	COG0346_1|root,COG0346_2|Bacteria,1V6K2_1239|Firmicutes,4HJ55_91061|Bacilli,1ZGBR_1386|Bacillus	1ZGBR_1386|Bacillus	E	Glyoxalase/Bleomycin resistance protein/Dioxygenase superfamily	4HJ55_91061|Bacilli	E	Glyoxalase/Bleomycin resistance protein/Dioxygenase superfamily	cadI	GO:0008150,GO:0010035,GO:0010038,GO:0042221,GO:0046686,GO:0050896	4.4.1.5	ko:K01759	ko00620,map00620	-	R02530	RC00004,RC00740	ko00000,ko00001,ko01000	-	-	-	Glyoxalase,Glyoxalase_2
ACD39059.1	arsI	78398.KS43_13855	6.9e-80	303.1	COG0346_1|root,COG0346_2|Bacteria,1RHIV_1224|Proteobacteria,1S6V6_1236|Gammaproteobacteria	1S6V6_1236|Gammaproteobacteria	E	glyoxalase bleomycin resistance protein dioxygenase	1S6V6_1236|Gammaproteobacteria	E	glyoxalase bleomycin resistance protein dioxygenase	cadI	-	-	-	-	-	-	-	-	-	-	-	Glyoxalase,Glyoxalase_2
BAB73061.1	arsI	103690	1.6e-79	302	COG0346_1|root,COG0346_2|Bacteria,1G65U_1117|Cyanobacteria,1HN25_1161|Nostocales	1HN25_1161|Nostocales	E	Glyoxalase-like domain	1G65U_1117|Cyanobacteria	E	Glyoxalase/Bleomycin resistance protein/Dioxygenase superfamily	-	-	-	-	-	-	-	-	-	-	-	-	Glyoxalase,Glyoxalase_2
CAB71257.1	arsI	100226.SCO6810	4.6e-79	300.4	COG0346_1|root,COG0346_2|Bacteria,2IFUM_201174|Actinobacteria	2IFUM_201174|Actinobacteria	E	glyoxalase bleomycin resistance protein dioxygenase	2IFUM_201174|Actinobacteria	E	glyoxalase bleomycin resistance protein dioxygenase	cadI	GO:0008150,GO:0010035,GO:0010038,GO:0042221,GO:0046686,GO:0050896	-	-	-	-	-	-	-	-	-	-	Glyoxalase,Glyoxalase_2,Glyoxalase_4
KDR86814.1	arsK	1042326.AZNV01000042_gene289	3.9e-173	614.4	COG0477_1|root,COG2814_2|Bacteria,1MUXC_1224|Proteobacteria,2TRR7_28211|Alphaproteobacteria,4B9H8_82115|Rhizobiaceae	4B9H8_82115|Rhizobiaceae	EGP	Major Facilitator	2TRR7_28211|Alphaproteobacteria	EGP	Major facilitator superfamily	-	-	-	-	-	-	-	-	-	-	-	-	MFS_1
WP_013761981.1	arsK	861208.AGROH133_12547	6.5e-213	746.5	COG0477_1|root,COG2814_2|Bacteria,1MUXC_1224|Proteobacteria,2TRR7_28211|Alphaproteobacteria,4B9H8_82115|Rhizobiaceae	4B9H8_82115|Rhizobiaceae	EGP	Major Facilitator	2TRR7_28211|Alphaproteobacteria	EGP	Major facilitator superfamily	-	-	-	-	-	-	-	-	-	-	-	-	MFS_1
WP_031233835.1	arsK	1042326.AZNV01000042_gene289	3.9e-173	614.4	COG0477_1|root,COG2814_2|Bacteria,1MUXC_1224|Proteobacteria,2TRR7_28211|Alphaproteobacteria,4B9H8_82115|Rhizobiaceae	4B9H8_82115|Rhizobiaceae	EGP	Major Facilitator	2TRR7_28211|Alphaproteobacteria	EGP	Major facilitator superfamily	-	-	-	-	-	-	-	-	-	-	-	-	MFS_1
ACN39191.1	arsM	45157.CMT024CT	3.2e-228	797.3	2CMHQ_1|root,2QQD6_2759|Eukaryota	2QQD6_2759|Eukaryota	S	arsonoacetate metabolic process	2QQD6_2759|Eukaryota	S	arsonoacetate metabolic process	AS3MT	GO:0003674,GO:0003824,GO:0005575,GO:0005622,GO:0005623,GO:0005737,GO:0005829,GO:0006082,GO:0006464,GO:0006479,GO:0006805,GO:0006807,GO:0008150,GO:0008152,GO:0008168,GO:0008213,GO:0008276,GO:0008757,GO:0009404,GO:0009410,GO:0009987,GO:0016740,GO:0016741,GO:0018872,GO:0019538,GO:0019748,GO:0019752,GO:0030791,GO:0030792,GO:0032259,GO:0032787,GO:0036211,GO:0042221,GO:0043170,GO:0043412,GO:0043414,GO:…	2.1.1.137	ko:K07755	-	-	-	-	ko00000,ko01000	-	-	-	LMWPc,MTS,Methyltransf_11,Methyltransf_12,Methyltransf_18,Methyltransf_2,Methyltransf_23,Methyltransf_25,Methyltransf_26,Methyltransf_31,Methyltransf_8,PCMT,PrmA,TehB,Ubie_methyltran
ARI80356.1	arsM	449447.MAE_10110	4.9e-179	633.6	COG0500_1|root,COG2226_2|Bacteria,1G29G_1117|Cyanobacteria	1G29G_1117|Cyanobacteria	Q	Methylase involved in ubiquinone menaquinone biosynthesis	1G29G_1117|Cyanobacteria	Q	Methylase involved in ubiquinone menaquinone biosynthesis	arsM	-	-	-	-	-	-	-	-	-	-	-	Methyltransf_11,Methyltransf_12,Methyltransf_18,Methyltransf_2,Methyltransf_23,Methyltransf_25,Methyltransf_31,Methyltransf_8,PCMT,Ubie_methyltran
BAO65696.1	arsM	1463900.JOIX01000046_gene6858	1.3e-113	416	COG0500_1|root,COG2226_2|Bacteria,2HEKM_201174|Actinobacteria	2HEKM_201174|Actinobacteria	Q	Methyltransferase type 11	2HEKM_201174|Actinobacteria	Q	Methyltransferase type 11	-	-	2.1.1.137	ko:K07755	-	-	-	-	ko00000,ko01000	-	-	-	CMAS,MTS,Methyltransf_11,Methyltransf_12,Methyltransf_18,Methyltransf_2,Methyltransf_23,Methyltransf_25,Methyltransf_26,Methyltransf_29,Methyltransf_31,Methyltransf_8,PCMT,PrmA,UPF0020,Ubie_methyltran
WP_010873897.1	arsM	1148.1	3.2e-186	657.5	COG0500_1|root,COG2226_2|Bacteria,1G29G_1117|Cyanobacteria,1H579_1142|Synechocystis	1H579_1142|Synechocystis	Q	ubiE/COQ5 methyltransferase family	1G29G_1117|Cyanobacteria	Q	Methylase involved in ubiquinone menaquinone biosynthesis	arsM	-	-	-	-	-	-	-	-	-	-	-	Methyltransf_11,Methyltransf_12,Methyltransf_18,Methyltransf_2,Methyltransf_23,Methyltransf_25,Methyltransf_31,Methyltransf_8,PCMT,Ubie_methyltran
WP_010997246.1	arsM	103690	4.1e-186	657.1	COG0500_1|root,COG2226_2|Bacteria,1G29G_1117|Cyanobacteria,1HIKS_1161|Nostocales	1HIKS_1161|Nostocales	Q	Methylase involved in ubiquinone menaquinone biosynthesis	1G29G_1117|Cyanobacteria	Q	Methylase involved in ubiquinone menaquinone biosynthesis	arsM	-	-	-	-	-	-	-	-	-	-	-	Methyltransf_11,Methyltransf_12,Methyltransf_18,Methyltransf_2,Methyltransf_23,Methyltransf_25,Methyltransf_31,Methyltransf_8,PCMT,Ubie_methyltran
WP_011159102.1	arsM	258594.RPA3562	1.3e-154	552.4	COG0500_1|root,COG2226_2|Bacteria,1MVXN_1224|Proteobacteria,2TR8A_28211|Alphaproteobacteria,3K275_41294|Bradyrhizobiaceae	3K275_41294|Bradyrhizobiaceae	H	Hypothetical methyltransferase	2TR8A_28211|Alphaproteobacteria	Q	COG0500 SAM-dependent methyltransferases	-	-	2.1.1.137	ko:K07755	-	-	-	-	ko00000,ko01000	-	-	-	CMAS,DREV,GCD14,GidB,MTS,MerC,MetW,Methyltransf_11,Methyltransf_12,Methyltransf_18,Methyltransf_2,Methyltransf_23,Methyltransf_25,Methyltransf_26,Methyltransf_31,Methyltransf_4,Methyltransf_8,NodS,PCMT,PrmA,UPF0020,Ubie_methyltran
WP_011461623.1	arsM	138119.DSY4148	2.3e-150	538.1	COG0500_1|root,COG2226_2|Bacteria,1UIFF_1239|Firmicutes,25EKV_186801|Clostridia,267BF_186807|Peptococcaceae	267BF_186807|Peptococcaceae	Q	Hypothetical methyltransferase	25EKV_186801|Clostridia	Q	Hypothetical methyltransferase	-	-	2.1.1.137	ko:K07755	-	-	-	-	ko00000,ko01000	-	-	-	Fer2_BFD,MTS,MetW,Methyltransf_11,Methyltransf_12,Methyltransf_18,Methyltransf_2,Methyltransf_23,Methyltransf_25,Methyltransf_31,Methyltransf_8,PCMT,PrmA,UPF0020,Ubie_methyltran
WP_021703038.1	arsM	1215092.PA6_058_00040	7.3e-205	719.5	COG0500_1|root,COG2226_2|Bacteria,1MVXN_1224|Proteobacteria,1RNTN_1236|Gammaproteobacteria	1RNTN_1236|Gammaproteobacteria	Q	Methyltransferase	1RNTN_1236|Gammaproteobacteria	Q	Methyltransferase	-	-	2.1.1.137	ko:K07755	-	-	-	-	ko00000,ko01000	-	-	-	CMAS,FtsJ,MTS,Methyltransf_11,Methyltransf_12,Methyltransf_18,Methyltransf_23,Methyltransf_25,Methyltransf_26,Methyltransf_31,Methyltransf_8,PCMT,PrmA,TehB,Ubie_methyltran
AAN53584.1	arsP	211586.SO_0503	7.9e-170	603.2	COG0701_1|root,COG0701_2|Bacteria,1MUN8_1224|Proteobacteria,1RR9N_1236|Gammaproteobacteria,2Q8RZ_267890|Shewanellaceae	2Q8RZ_267890|Shewanellaceae	S	PFAM permease	1RR9N_1236|Gammaproteobacteria	S	permease	-	-	-	ko:K07089	-	-	-	-	ko00000	-	-	-	ArsP_1,MFS_1
ACG76368.1	arsP	192222.Cj1560	1.2e-129	469.5	COG0701_1|root,COG0701_2|Bacteria,1MUN8_1224|Proteobacteria,42MF8_68525|delta/epsilon subdivisions,2YN61_29547|Epsilonproteobacteria	2YN61_29547|Epsilonproteobacteria	S	permease	2YN61_29547|Epsilonproteobacteria	S	permease	-	-	-	ko:K07089	-	-	-	-	ko00000	-	-	-	ArsP_1
ADV53697.1	arsP	319224.Sputcn32_1217	4.4e-159	567.4	COG0701_1|root,COG0701_2|Bacteria,1MUN8_1224|Proteobacteria,1RR9N_1236|Gammaproteobacteria,2Q8RZ_267890|Shewanellaceae	2Q8RZ_267890|Shewanellaceae	S	PFAM permease	1RR9N_1236|Gammaproteobacteria	S	permease	-	-	-	ko:K07089	-	-	-	-	ko00000	-	-	-	ArsP_1,MFS_1
QIC00440.1	arsP	393305.YE3479	1.6e-160	572.4	COG0701_1|root,COG0701_2|Bacteria,1MUN8_1224|Proteobacteria,1RR9N_1236|Gammaproteobacteria	1RR9N_1236|Gammaproteobacteria	S	permease	1RR9N_1236|Gammaproteobacteria	S	permease	-	-	-	ko:K07089	-	-	-	-	ko00000	-	-	-	ArsP_1,MFS_1
WP_011159098.1	arsP	258594.RPA3558	1.5e-181	642.1	COG0701_1|root,COG0701_2|Bacteria,1MUN8_1224|Proteobacteria,2TRU3_28211|Alphaproteobacteria	2TRU3_28211|Alphaproteobacteria	S	permease	2TRU3_28211|Alphaproteobacteria	S	permease	-	-	-	ko:K07089	-	-	-	-	ko00000	-	-	-	ArsP_1
ACR32961.1	arsR2	398527.Bphyt_0205	2.3e-48	198	COG0640_1|root,COG0640_2|Bacteria,1MZAU_1224|Proteobacteria,2VTXZ_28216|Betaproteobacteria,1K8PZ_119060|Burkholderiaceae	1K8PZ_119060|Burkholderiaceae	K	Regulatory protein ArsR	2VTXZ_28216|Betaproteobacteria	K	regulatory protein, arsR	-	-	-	ko:K03892	-	-	-	-	ko00000,ko03000	-	-	-	HTH_20,HTH_24,HTH_5,HTH_IclR,MarR_2
CAF21518.2	arsR2	196627.cg1704	9.9e-61	239.2	COG0640_1|root,COG0640_2|Bacteria,2IKP4_201174|Actinobacteria,22NHQ_1653|Corynebacteriaceae	22NHQ_1653|Corynebacteriaceae	K	transcriptional	2IKP4_201174|Actinobacteria	K	transcriptional	-	-	-	ko:K03892	-	-	-	-	ko00000,ko03000	-	-	-	FaeA,Fe_dep_repress,HTH_11,HTH_20,HTH_24,HTH_27,HTH_34,HTH_5,HTH_Crp_2,HTH_DeoR,HTH_IclR,MarR,MarR_2,Rrf2
WP_008213358.1	arsR2	666685.R2APBS1_1729	3.1e-33	147.9	COG0640_1|root,COG0640_2|Bacteria,1MZAU_1224|Proteobacteria,1S8YH_1236|Gammaproteobacteria,1X7HD_135614|Xanthomonadales	1X7HD_135614|Xanthomonadales	K	transcriptional regulators	1X7HD_135614|Xanthomonadales	K	transcriptional regulators	-	-	-	ko:K03892	-	-	-	-	ko00000,ko03000	-	-	-	HTH_20,HTH_24,HTH_5,HTH_IclR,MarR_2,Rrf2,TrmB
WP_029629208.1	arsR2	1123507.ATVQ01000001_gene1397	7e-59	233	COG0640_1|root,COG0640_2|Bacteria,2IQDH_201174|Actinobacteria,1W9FK_1268|Micrococcaceae	1W9FK_1268|Micrococcaceae	K	arsR family	2IQDH_201174|Actinobacteria	K	transcriptional regulator	-	-	-	ko:K03892	-	-	-	-	ko00000,ko03000	-	-	-	B-block_TFIIIC,Fe_dep_repress,GntR,HTH_11,HTH_20,HTH_24,HTH_5,MarR,MarR_2,Rrf2
WP_030105559.1	arsR2	65497.JODV01000002_gene4116	3.8e-63	247.3	COG0640_1|root,COG0640_2|Bacteria,2IQDH_201174|Actinobacteria,4E4AY_85010|Pseudonocardiales	4E4AY_85010|Pseudonocardiales	K	transcriptional regulator	2IQDH_201174|Actinobacteria	K	transcriptional regulator	-	-	-	ko:K03892	-	-	-	-	ko00000,ko03000	-	-	-	HTH_20,HTH_5
WP_030703527.1	arsR2	455632.SGR_1747	1.9e-68	265	COG0640_1|root,COG0640_2|Bacteria,2IQDH_201174|Actinobacteria,41B1I_629295|Streptomyces griseus group	41B1I_629295|Streptomyces griseus group	K	helix_turn_helix, Arsenical Resistance Operon Repressor	2IQDH_201174|Actinobacteria	K	transcriptional regulator	-	-	-	ko:K03892	-	-	-	-	ko00000,ko03000	-	-	-	HTH_20,HTH_5,Rrf2
WP_062691615.1	arsR2	754436.JCM19237_5870	1.9e-35	155.2	COG0640_1|root,COG0640_2|Bacteria,1MZAU_1224|Proteobacteria,1TASN_1236|Gammaproteobacteria,1Y1P9_135623|Vibrionales	1Y1P9_135623|Vibrionales	K	helix_turn_helix, Arsenical Resistance Operon Repressor	1Y1P9_135623|Vibrionales	K	helix_turn_helix, Arsenical Resistance Operon Repressor	-	-	-	-	-	-	-	-	-	-	-	-	HTH_20,HTH_5,Penicillinase_R
